# Supplementary material for: Resilience, innovation and collapse of settlement networks in later Bronze Age Europe: New survey data from the southern Carpathian Basin
Source: PLoS One. 2023 Nov 10;18(11):e0288750. doi: 10.1371/journal.pone.0288750 (PMC10637690; doi:10.1371/journal.pone.0288750)
Supplement: S1 File — (KML) [file pone.0288750.s001.kml]

<?xml version="1.0" encoding="UTF-8"?>
<kml xmlns="http://www.opengis.net/kml/2.2" xmlns:gx="http://www.google.com/kml/ext/2.2" xmlns:kml="http://www.opengis.net/kml/2.2" xmlns:atom="http://www.w3.org/2005/Atom">
<Document>
	<name>Tisza Site Group.kmz</name>
	<open>1</open>
	<StyleMap id="msn_shaded_dot">
		<Pair>
			<key>normal</key>
			<styleUrl>#sn_shaded_dot</styleUrl>
		</Pair>
		<Pair>
			<key>highlight</key>
			<styleUrl>#sh_shaded_dot50</styleUrl>
		</Pair>
	</StyleMap>
	<StyleMap id="msn_shaded_dot0">
		<Pair>
			<key>normal</key>
			<styleUrl>#sn_shaded_dot3</styleUrl>
		</Pair>
		<Pair>
			<key>highlight</key>
			<styleUrl>#sh_shaded_dot7</styleUrl>
		</Pair>
	</StyleMap>
	<StyleMap id="msn_shaded_dot1">
		<Pair>
			<key>normal</key>
			<styleUrl>#sn_shaded_dot8</styleUrl>
		</Pair>
		<Pair>
			<key>highlight</key>
			<styleUrl>#sh_shaded_dot6</styleUrl>
		</Pair>
	</StyleMap>
	<StyleMap id="msn_shaded_dot10">
		<Pair>
			<key>normal</key>
			<styleUrl>#sn_shaded_dot7</styleUrl>
		</Pair>
		<Pair>
			<key>highlight</key>
			<styleUrl>#sh_shaded_dot0</styleUrl>
		</Pair>
	</StyleMap>
	<StyleMap id="msn_shaded_dot2">
		<Pair>
			<key>normal</key>
			<styleUrl>#sn_shaded_dot2</styleUrl>
		</Pair>
		<Pair>
			<key>highlight</key>
			<styleUrl>#sh_shaded_dot9</styleUrl>
		</Pair>
	</StyleMap>
	<StyleMap id="msn_shaded_dot3">
		<Pair>
			<key>normal</key>
			<styleUrl>#sn_shaded_dot00</styleUrl>
		</Pair>
		<Pair>
			<key>highlight</key>
			<styleUrl>#sh_shaded_dot</styleUrl>
		</Pair>
	</StyleMap>
	<StyleMap id="msn_shaded_dot30">
		<Pair>
			<key>normal</key>
			<styleUrl>#sn_shaded_dot0</styleUrl>
		</Pair>
		<Pair>
			<key>highlight</key>
			<styleUrl>#sh_shaded_dot5</styleUrl>
		</Pair>
	</StyleMap>
	<StyleMap id="msn_shaded_dot4">
		<Pair>
			<key>normal</key>
			<styleUrl>#sn_shaded_dot6</styleUrl>
		</Pair>
		<Pair>
			<key>highlight</key>
			<styleUrl>#sh_shaded_dot4</styleUrl>
		</Pair>
	</StyleMap>
	<StyleMap id="msn_shaded_dot5">
		<Pair>
			<key>normal</key>
			<styleUrl>#sn_shaded_dot4</styleUrl>
		</Pair>
		<Pair>
			<key>highlight</key>
			<styleUrl>#sh_shaded_dot2</styleUrl>
		</Pair>
	</StyleMap>
	<StyleMap id="msn_shaded_dot6">
		<Pair>
			<key>normal</key>
			<styleUrl>#sn_shaded_dot5</styleUrl>
		</Pair>
		<Pair>
			<key>highlight</key>
			<styleUrl>#sh_shaded_dot1</styleUrl>
		</Pair>
	</StyleMap>
	<StyleMap id="msn_shaded_dot7">
		<Pair>
			<key>normal</key>
			<styleUrl>#sn_shaded_dot9</styleUrl>
		</Pair>
		<Pair>
			<key>highlight</key>
			<styleUrl>#sh_shaded_dot3</styleUrl>
		</Pair>
	</StyleMap>
	<StyleMap id="msn_shaded_dot7010">
		<Pair>
			<key>normal</key>
			<styleUrl>#sn_shaded_dot1110</styleUrl>
		</Pair>
		<Pair>
			<key>highlight</key>
			<styleUrl>#sh_shaded_dot02000</styleUrl>
		</Pair>
	</StyleMap>
	<StyleMap id="msn_shaded_dot9">
		<Pair>
			<key>normal</key>
			<styleUrl>#sn_shaded_dot70</styleUrl>
		</Pair>
		<Pair>
			<key>highlight</key>
			<styleUrl>#sh_shaded_dot8</styleUrl>
		</Pair>
	</StyleMap>
	<Style id="sh_shaded_dot">
		<IconStyle>
			<color>ffffaa55</color>
			<scale>1.4</scale>
			<Icon>
				<href>http://maps.google.com/mapfiles/kml/shapes/shaded_dot.png</href>
			</Icon>
		</IconStyle>
	</Style>
	<Style id="sh_shaded_dot0">
		<IconStyle>
			<color>ffffaa55</color>
			<scale>1.4</scale>
			<Icon>
				<href>http://maps.google.com/mapfiles/kml/shapes/shaded_dot.png</href>
			</Icon>
		</IconStyle>
	</Style>
	<Style id="sh_shaded_dot02000">
		<IconStyle>
			<color>ffffaa55</color>
			<scale>1.4</scale>
			<Icon>
				<href>http://maps.google.com/mapfiles/kml/shapes/shaded_dot.png</href>
			</Icon>
		</IconStyle>
	</Style>
	<Style id="sh_shaded_dot1">
		<IconStyle>
			<color>ffffaa55</color>
			<scale>1.4</scale>
			<Icon>
				<href>http://maps.google.com/mapfiles/kml/shapes/shaded_dot.png</href>
			</Icon>
		</IconStyle>
	</Style>
	<Style id="sh_shaded_dot2">
		<IconStyle>
			<scale>1.4</scale>
			<Icon>
				<href>http://maps.google.com/mapfiles/kml/shapes/shaded_dot.png</href>
			</Icon>
		</IconStyle>
	</Style>
	<Style id="sh_shaded_dot3">
		<IconStyle>
			<color>ffffaa55</color>
			<scale>1.4</scale>
			<Icon>
				<href>http://maps.google.com/mapfiles/kml/shapes/shaded_dot.png</href>
			</Icon>
		</IconStyle>
	</Style>
	<Style id="sh_shaded_dot4">
		<IconStyle>
			<scale>1.4</scale>
			<Icon>
				<href>http://maps.google.com/mapfiles/kml/shapes/shaded_dot.png</href>
			</Icon>
		</IconStyle>
	</Style>
	<Style id="sh_shaded_dot5">
		<IconStyle>
			<color>ffffaa55</color>
			<scale>1.4</scale>
			<Icon>
				<href>http://maps.google.com/mapfiles/kml/shapes/shaded_dot.png</href>
			</Icon>
		</IconStyle>
	</Style>
	<Style id="sh_shaded_dot50">
		<IconStyle>
			<color>ffffaa55</color>
			<scale>1.4</scale>
			<Icon>
				<href>http://maps.google.com/mapfiles/kml/shapes/shaded_dot.png</href>
			</Icon>
		</IconStyle>
	</Style>
	<Style id="sh_shaded_dot6">
		<IconStyle>
			<color>ffffaa55</color>
			<scale>1.4</scale>
			<Icon>
				<href>http://maps.google.com/mapfiles/kml/shapes/shaded_dot.png</href>
			</Icon>
		</IconStyle>
	</Style>
	<Style id="sh_shaded_dot7">
		<IconStyle>
			<scale>1.4</scale>
			<Icon>
				<href>http://maps.google.com/mapfiles/kml/shapes/shaded_dot.png</href>
			</Icon>
		</IconStyle>
	</Style>
	<Style id="sh_shaded_dot8">
		<IconStyle>
			<scale>1.4</scale>
			<Icon>
				<href>http://maps.google.com/mapfiles/kml/shapes/shaded_dot.png</href>
			</Icon>
		</IconStyle>
	</Style>
	<Style id="sh_shaded_dot9">
		<IconStyle>
			<scale>1.4</scale>
			<Icon>
				<href>http://maps.google.com/mapfiles/kml/shapes/shaded_dot.png</href>
			</Icon>
		</IconStyle>
	</Style>
	<Style id="sn_shaded_dot">
		<IconStyle>
			<color>ffffaa55</color>
			<scale>1.2</scale>
			<Icon>
				<href>http://maps.google.com/mapfiles/kml/shapes/shaded_dot.png</href>
			</Icon>
		</IconStyle>
	</Style>
	<Style id="sn_shaded_dot0">
		<IconStyle>
			<color>ffffaa55</color>
			<scale>1.2</scale>
			<Icon>
				<href>http://maps.google.com/mapfiles/kml/shapes/shaded_dot.png</href>
			</Icon>
		</IconStyle>
	</Style>
	<Style id="sn_shaded_dot00">
		<IconStyle>
			<color>ffffaa55</color>
			<scale>1.2</scale>
			<Icon>
				<href>http://maps.google.com/mapfiles/kml/shapes/shaded_dot.png</href>
			</Icon>
		</IconStyle>
	</Style>
	<Style id="sn_shaded_dot1110">
		<IconStyle>
			<color>ffffaa55</color>
			<scale>1.2</scale>
			<Icon>
				<href>http://maps.google.com/mapfiles/kml/shapes/shaded_dot.png</href>
			</Icon>
		</IconStyle>
	</Style>
	<Style id="sn_shaded_dot2">
		<IconStyle>
			<scale>1.2</scale>
			<Icon>
				<href>http://maps.google.com/mapfiles/kml/shapes/shaded_dot.png</href>
			</Icon>
		</IconStyle>
	</Style>
	<Style id="sn_shaded_dot3">
		<IconStyle>
			<scale>1.2</scale>
			<Icon>
				<href>http://maps.google.com/mapfiles/kml/shapes/shaded_dot.png</href>
			</Icon>
		</IconStyle>
	</Style>
	<Style id="sn_shaded_dot4">
		<IconStyle>
			<scale>1.2</scale>
			<Icon>
				<href>http://maps.google.com/mapfiles/kml/shapes/shaded_dot.png</href>
			</Icon>
		</IconStyle>
	</Style>
	<Style id="sn_shaded_dot5">
		<IconStyle>
			<color>ffffaa55</color>
			<scale>1.2</scale>
			<Icon>
				<href>http://maps.google.com/mapfiles/kml/shapes/shaded_dot.png</href>
			</Icon>
		</IconStyle>
	</Style>
	<Style id="sn_shaded_dot6">
		<IconStyle>
			<scale>1.2</scale>
			<Icon>
				<href>http://maps.google.com/mapfiles/kml/shapes/shaded_dot.png</href>
			</Icon>
		</IconStyle>
	</Style>
	<Style id="sn_shaded_dot7">
		<IconStyle>
			<color>ffffaa55</color>
			<scale>1.2</scale>
			<Icon>
				<href>http://maps.google.com/mapfiles/kml/shapes/shaded_dot.png</href>
			</Icon>
		</IconStyle>
	</Style>
	<Style id="sn_shaded_dot70">
		<IconStyle>
			<scale>1.2</scale>
			<Icon>
				<href>http://maps.google.com/mapfiles/kml/shapes/shaded_dot.png</href>
			</Icon>
		</IconStyle>
	</Style>
	<Style id="sn_shaded_dot8">
		<IconStyle>
			<color>ffffaa55</color>
			<scale>1.2</scale>
			<Icon>
				<href>http://maps.google.com/mapfiles/kml/shapes/shaded_dot.png</href>
			</Icon>
		</IconStyle>
	</Style>
	<Style id="sn_shaded_dot9">
		<IconStyle>
			<color>ffffaa55</color>
			<scale>1.2</scale>
			<Icon>
				<href>http://maps.google.com/mapfiles/kml/shapes/shaded_dot.png</href>
			</Icon>
		</IconStyle>
	</Style>
	<Placemark>
		<name>Banatsko Novo Selo</name>
		<LookAt>
			<gx:TimeStamp><when>2014-03-15</when>
</gx:TimeStamp>
			<gx:ViewerOptions>
				<gx:option name="historicalimagery"></gx:option>
				<gx:option enabled="0" name="sunlight"></gx:option>
				<gx:option enabled="0" name="streetview"></gx:option>
			</gx:ViewerOptions>
			<longitude>20.81333032381184</longitude>
			<latitude>44.96146774153745</latitude>
			<altitude>0</altitude>
			<heading>0.1263684906856575</heading>
			<tilt>0</tilt>
			<range>3296.549383712551</range>
			<gx:altitudeMode>relativeToSeaFloor</gx:altitudeMode>
		</LookAt>
		<styleUrl>#msn_shaded_dot7</styleUrl>
		<Point>
			<gx:drawOrder>1</gx:drawOrder>
			<coordinates>20.81212235107684,44.95904113857867,0</coordinates>
		</Point>
	</Placemark>
	<Placemark>
		<name>Plandište</name>
		<LookAt>
			<gx:TimeStamp><when>2021-04-25</when>
</gx:TimeStamp>
			<gx:ViewerOptions>
				<gx:option name="historicalimagery"></gx:option>
				<gx:option enabled="0" name="sunlight"></gx:option>
				<gx:option enabled="0" name="streetview"></gx:option>
			</gx:ViewerOptions>
			<longitude>21.14722739006441</longitude>
			<latitude>45.2004158509729</latitude>
			<altitude>0</altitude>
			<heading>0.3615400241975683</heading>
			<tilt>0</tilt>
			<range>1771.768860896247</range>
			<gx:altitudeMode>relativeToSeaFloor</gx:altitudeMode>
		</LookAt>
		<styleUrl>#msn_shaded_dot7</styleUrl>
		<Point>
			<gx:drawOrder>1</gx:drawOrder>
			<coordinates>21.14722739006441,45.20041585097292,0</coordinates>
		</Point>
	</Placemark>
	<Placemark>
		<name>Međa 2</name>
		<LookAt>
			<gx:TimeStamp><when>2021-05-04</when>
</gx:TimeStamp>
			<gx:ViewerOptions>
				<gx:option name="historicalimagery"></gx:option>
				<gx:option enabled="0" name="sunlight"></gx:option>
				<gx:option enabled="0" name="streetview"></gx:option>
			</gx:ViewerOptions>
			<longitude>20.80242625370072</longitude>
			<latitude>45.58077918788567</latitude>
			<altitude>0</altitude>
			<heading>0.1165160666229556</heading>
			<tilt>0</tilt>
			<range>1469.867950787111</range>
			<gx:altitudeMode>relativeToSeaFloor</gx:altitudeMode>
		</LookAt>
		<styleUrl>#msn_shaded_dot0</styleUrl>
		<Point>
			<gx:drawOrder>1</gx:drawOrder>
			<coordinates>20.79980502162825,45.58119562026755,0</coordinates>
		</Point>
	</Placemark>
	<Placemark>
		<name>Čenta 2</name>
		<LookAt>
			<gx:TimeStamp><when>2019-03-29</when>
</gx:TimeStamp>
			<gx:ViewerOptions>
				<gx:option name="historicalimagery"></gx:option>
				<gx:option enabled="0" name="sunlight"></gx:option>
				<gx:option enabled="0" name="streetview"></gx:option>
			</gx:ViewerOptions>
			<longitude>20.38976506405049</longitude>
			<latitude>45.16317224667817</latitude>
			<altitude>0</altitude>
			<heading>-0.1782502499547922</heading>
			<tilt>0</tilt>
			<range>1528.9519723267</range>
			<gx:altitudeMode>relativeToSeaFloor</gx:altitudeMode>
		</LookAt>
		<styleUrl>#msn_shaded_dot4</styleUrl>
		<Point>
			<gx:drawOrder>1</gx:drawOrder>
			<coordinates>20.38224885093173,45.16511023163794,0</coordinates>
		</Point>
	</Placemark>
	<Placemark>
		<name>Aleksandrovo</name>
		<LookAt>
			<gx:TimeStamp><when>2021-05-04</when>
</gx:TimeStamp>
			<gx:ViewerOptions>
				<gx:option name="historicalimagery"></gx:option>
				<gx:option enabled="0" name="sunlight"></gx:option>
				<gx:option enabled="0" name="streetview"></gx:option>
			</gx:ViewerOptions>
			<longitude>20.67629277705512</longitude>
			<latitude>45.65175503418263</latitude>
			<altitude>0</altitude>
			<heading>0.02590670637539654</heading>
			<tilt>0</tilt>
			<range>6014.901829195002</range>
			<gx:altitudeMode>relativeToSeaFloor</gx:altitudeMode>
		</LookAt>
		<styleUrl>#msn_shaded_dot9</styleUrl>
		<Point>
			<gx:drawOrder>1</gx:drawOrder>
			<coordinates>20.66316057250829,45.65316921960516,0</coordinates>
		</Point>
	</Placemark>
	<Placemark>
		<name>Srpski Elemir 2</name>
		<LookAt>
			<gx:TimeStamp><when>2017-03-27</when>
</gx:TimeStamp>
			<gx:ViewerOptions>
				<gx:option name="historicalimagery"></gx:option>
				<gx:option enabled="0" name="sunlight"></gx:option>
				<gx:option enabled="0" name="streetview"></gx:option>
			</gx:ViewerOptions>
			<longitude>20.27906126322857</longitude>
			<latitude>45.43561625301582</latitude>
			<altitude>0</altitude>
			<heading>-0.2586003617783558</heading>
			<tilt>0</tilt>
			<range>1373.150441320865</range>
			<gx:altitudeMode>relativeToSeaFloor</gx:altitudeMode>
		</LookAt>
		<styleUrl>#msn_shaded_dot6</styleUrl>
		<Point>
			<gx:drawOrder>1</gx:drawOrder>
			<coordinates>20.27458640179241,45.43583334040111,0</coordinates>
		</Point>
	</Placemark>
	<Placemark>
		<name>Opovo</name>
		<LookAt>
			<gx:TimeStamp><when>2021-04</when>
</gx:TimeStamp>
			<gx:ViewerOptions>
				<gx:option name="historicalimagery"></gx:option>
				<gx:option enabled="0" name="sunlight"></gx:option>
				<gx:option enabled="0" name="streetview"></gx:option>
			</gx:ViewerOptions>
			<longitude>20.56163976794385</longitude>
			<latitude>45.05820920643686</latitude>
			<altitude>0</altitude>
			<heading>-0.1077681753528047</heading>
			<tilt>0</tilt>
			<range>2484.32589378388</range>
			<gx:altitudeMode>relativeToSeaFloor</gx:altitudeMode>
		</LookAt>
		<styleUrl>#msn_shaded_dot2</styleUrl>
		<Point>
			<gx:drawOrder>1</gx:drawOrder>
			<coordinates>20.55804064773782,45.05729340212042,0</coordinates>
		</Point>
	</Placemark>
	<Placemark>
		<name>Jabuka 2</name>
		<LookAt>
			<gx:TimeStamp><when>2021-03-25</when>
</gx:TimeStamp>
			<gx:ViewerOptions>
				<gx:option name="historicalimagery"></gx:option>
				<gx:option enabled="0" name="sunlight"></gx:option>
				<gx:option enabled="0" name="streetview"></gx:option>
			</gx:ViewerOptions>
			<longitude>20.61884039086424</longitude>
			<latitude>44.96966405708147</latitude>
			<altitude>0</altitude>
			<heading>-0.0672613435565497</heading>
			<tilt>0</tilt>
			<range>1999.258372732399</range>
			<gx:altitudeMode>relativeToSeaFloor</gx:altitudeMode>
		</LookAt>
		<styleUrl>#msn_shaded_dot2</styleUrl>
		<Point>
			<gx:drawOrder>1</gx:drawOrder>
			<coordinates>20.61195214113062,44.96899107014158,0</coordinates>
		</Point>
	</Placemark>
	<Placemark>
		<name>Pančevo 3</name>
		<LookAt>
			<gx:TimeStamp><when>2022-10-28</when>
</gx:TimeStamp>
			<gx:ViewerOptions>
				<gx:option name="historicalimagery"></gx:option>
				<gx:option enabled="0" name="sunlight"></gx:option>
				<gx:option enabled="0" name="streetview"></gx:option>
			</gx:ViewerOptions>
			<longitude>20.6785711241038</longitude>
			<latitude>44.91009146102712</latitude>
			<altitude>0</altitude>
			<heading>-0.02505027033599583</heading>
			<tilt>0</tilt>
			<range>935.2529445101411</range>
			<gx:altitudeMode>relativeToSeaFloor</gx:altitudeMode>
		</LookAt>
		<styleUrl>#msn_shaded_dot1</styleUrl>
		<Point>
			<gx:drawOrder>1</gx:drawOrder>
			<coordinates>20.6755351365299,44.9096363121206,0</coordinates>
		</Point>
	</Placemark>
	<Placemark>
		<name>Starčevo</name>
		<LookAt>
			<gx:TimeStamp><when>2014-03-15</when>
</gx:TimeStamp>
			<gx:ViewerOptions>
				<gx:option name="historicalimagery"></gx:option>
				<gx:option enabled="0" name="sunlight"></gx:option>
				<gx:option enabled="0" name="streetview"></gx:option>
			</gx:ViewerOptions>
			<longitude>20.73830515234152</longitude>
			<latitude>44.85352208591138</latitude>
			<altitude>0</altitude>
			<heading>0.01711649419468588</heading>
			<tilt>0</tilt>
			<range>2117.773446910414</range>
			<gx:altitudeMode>relativeToSeaFloor</gx:altitudeMode>
		</LookAt>
		<styleUrl>#msn_shaded_dot6</styleUrl>
		<Point>
			<gx:drawOrder>1</gx:drawOrder>
			<coordinates>20.73465431367358,44.85508290907194,0</coordinates>
		</Point>
	</Placemark>
	<Placemark>
		<name>Starčevo 2</name>
		<LookAt>
			<gx:TimeStamp><when>2021-07-06</when>
</gx:TimeStamp>
			<gx:ViewerOptions>
				<gx:option name="historicalimagery"></gx:option>
				<gx:option enabled="0" name="sunlight"></gx:option>
				<gx:option enabled="0" name="streetview"></gx:option>
			</gx:ViewerOptions>
			<longitude>20.71864927443216</longitude>
			<latitude>44.84456662528044</latitude>
			<altitude>0</altitude>
			<heading>0.00325573731751389</heading>
			<tilt>0</tilt>
			<range>624.8481626701828</range>
			<gx:altitudeMode>relativeToSeaFloor</gx:altitudeMode>
		</LookAt>
		<styleUrl>#msn_shaded_dot6</styleUrl>
		<Point>
			<gx:drawOrder>1</gx:drawOrder>
			<coordinates>20.71670452654019,44.84432517987438,0</coordinates>
		</Point>
	</Placemark>
	<Placemark>
		<name>Pančevo 4</name>
		<LookAt>
			<gx:TimeStamp><when>2022-05-09</when>
</gx:TimeStamp>
			<gx:ViewerOptions>
				<gx:option name="historicalimagery"></gx:option>
				<gx:option enabled="0" name="sunlight"></gx:option>
				<gx:option enabled="0" name="streetview"></gx:option>
			</gx:ViewerOptions>
			<longitude>20.80829493285994</longitude>
			<latitude>44.84923848519334</latitude>
			<altitude>0</altitude>
			<heading>0.06645626376283641</heading>
			<tilt>0</tilt>
			<range>2812.50061261365</range>
			<gx:altitudeMode>relativeToSeaFloor</gx:altitudeMode>
		</LookAt>
		<styleUrl>#msn_shaded_dot5</styleUrl>
		<Point>
			<gx:drawOrder>1</gx:drawOrder>
			<coordinates>20.79778501517074,44.84957183611021,0</coordinates>
		</Point>
	</Placemark>
	<Placemark>
		<name>Crna Bara</name>
		<LookAt>
			<gx:TimeStamp><when>2017-07-04</when>
</gx:TimeStamp>
			<gx:ViewerOptions>
				<gx:option name="historicalimagery"></gx:option>
				<gx:option enabled="0" name="sunlight"></gx:option>
				<gx:option enabled="0" name="streetview"></gx:option>
			</gx:ViewerOptions>
			<longitude>20.25791264267792</longitude>
			<latitude>45.97437597658658</latitude>
			<altitude>0</altitude>
			<heading>7.42494951451682e-06</heading>
			<tilt>0</tilt>
			<range>2710.459182680786</range>
			<gx:altitudeMode>relativeToSeaFloor</gx:altitudeMode>
		</LookAt>
		<styleUrl>#msn_shaded_dot6</styleUrl>
		<Point>
			<gx:drawOrder>1</gx:drawOrder>
			<coordinates>20.25791264267792,45.97437597658657,0</coordinates>
		</Point>
	</Placemark>
	<Placemark>
		<name>Omoljica</name>
		<LookAt>
			<gx:TimeStamp><when>2014-04-03</when>
</gx:TimeStamp>
			<gx:ViewerOptions>
				<gx:option name="historicalimagery"></gx:option>
				<gx:option enabled="0" name="sunlight"></gx:option>
				<gx:option enabled="0" name="streetview"></gx:option>
			</gx:ViewerOptions>
			<longitude>20.80985691317977</longitude>
			<latitude>44.80716676490017</latitude>
			<altitude>0</altitude>
			<heading>0.003045093583014729</heading>
			<tilt>0</tilt>
			<range>2910.200692927431</range>
			<gx:altitudeMode>relativeToSeaFloor</gx:altitudeMode>
		</LookAt>
		<styleUrl>#msn_shaded_dot6</styleUrl>
		<Point>
			<gx:drawOrder>1</gx:drawOrder>
			<coordinates>20.80419279049063,44.80925302987815,0</coordinates>
		</Point>
	</Placemark>
	<Placemark>
		<name>Banatski Brestovac</name>
		<LookAt>
			<gx:TimeStamp><when>2004-10-28</when>
</gx:TimeStamp>
			<gx:ViewerOptions>
				<gx:option name="historicalimagery"></gx:option>
				<gx:option enabled="0" name="sunlight"></gx:option>
				<gx:option enabled="0" name="streetview"></gx:option>
			</gx:ViewerOptions>
			<longitude>20.82293196574955</longitude>
			<latitude>44.78829102330553</latitude>
			<altitude>0</altitude>
			<heading>0.0009464737599585764</heading>
			<tilt>0</tilt>
			<range>1045.625976798298</range>
			<gx:altitudeMode>relativeToSeaFloor</gx:altitudeMode>
		</LookAt>
		<styleUrl>#msn_shaded_dot6</styleUrl>
		<Point>
			<gx:drawOrder>1</gx:drawOrder>
			<coordinates>20.82293196574955,44.78829102330554,0</coordinates>
		</Point>
	</Placemark>
	<Placemark>
		<name>Mokrin 3</name>
		<LookAt>
			<gx:TimeStamp><when>2016-04-15</when>
</gx:TimeStamp>
			<gx:ViewerOptions>
				<gx:option name="historicalimagery"></gx:option>
				<gx:option enabled="0" name="sunlight"></gx:option>
				<gx:option enabled="0" name="streetview"></gx:option>
			</gx:ViewerOptions>
			<longitude>20.32465446905778</longitude>
			<latitude>45.9468658450019</latitude>
			<altitude>0</altitude>
			<heading>-0.8834074354328525</heading>
			<tilt>0</tilt>
			<range>1741.111372491749</range>
			<gx:altitudeMode>relativeToSeaFloor</gx:altitudeMode>
		</LookAt>
		<styleUrl>#msn_shaded_dot7010</styleUrl>
		<Point>
			<gx:drawOrder>1</gx:drawOrder>
			<coordinates>20.32330757374246,45.94787795329204,0</coordinates>
		</Point>
	</Placemark>
	<Placemark>
		<name>Melenci 5</name>
		<LookAt>
			<longitude>20.37600520754005</longitude>
			<latitude>45.54522032199398</latitude>
			<altitude>0</altitude>
			<heading>-0.06184594861495973</heading>
			<tilt>7.096551228744926</tilt>
			<range>26543.07421039227</range>
			<gx:altitudeMode>relativeToSeaFloor</gx:altitudeMode>
		</LookAt>
		<styleUrl>#msn_shaded_dot7010</styleUrl>
		<Point>
			<gx:drawOrder>1</gx:drawOrder>
			<coordinates>20.3416541391956,45.5838875985086,0</coordinates>
		</Point>
	</Placemark>
	<Placemark>
		<name>Jankov Most</name>
		<LookAt>
			<gx:TimeStamp><when>2016-05-23</when>
</gx:TimeStamp>
			<gx:ViewerOptions>
				<gx:option name="historicalimagery"></gx:option>
				<gx:option enabled="0" name="sunlight"></gx:option>
				<gx:option enabled="0" name="streetview"></gx:option>
			</gx:ViewerOptions>
			<longitude>20.45452067798533</longitude>
			<latitude>45.45805809969469</latitude>
			<altitude>0</altitude>
			<heading>-0.01359291844902999</heading>
			<tilt>9.598849326389317</tilt>
			<range>5007.704269196704</range>
			<gx:altitudeMode>relativeToSeaFloor</gx:altitudeMode>
		</LookAt>
		<styleUrl>#msn_shaded_dot7010</styleUrl>
		<Point>
			<gx:drawOrder>1</gx:drawOrder>
			<coordinates>20.45269444444444,45.456175,0</coordinates>
		</Point>
	</Placemark>
	<Placemark>
		<name>Mramorak</name>
		<open>1</open>
		<LookAt>
			<gx:TimeStamp><when>2017-05-20</when>
</gx:TimeStamp>
			<gx:ViewerOptions>
				<gx:option name="historicalimagery"></gx:option>
				<gx:option enabled="0" name="sunlight"></gx:option>
				<gx:option enabled="0" name="streetview"></gx:option>
			</gx:ViewerOptions>
			<longitude>20.99370426828189</longitude>
			<latitude>44.8677262350067</latitude>
			<altitude>0</altitude>
			<heading>0.2043279436559699</heading>
			<tilt>17.6785415800661</tilt>
			<range>1867.301720439178</range>
			<gx:altitudeMode>relativeToSeaFloor</gx:altitudeMode>
		</LookAt>
		<styleUrl>#msn_shaded_dot7010</styleUrl>
		<Point>
			<gx:drawOrder>1</gx:drawOrder>
			<coordinates>20.98912620822544,44.86911130914365,0</coordinates>
		</Point>
	</Placemark>
	<Placemark>
		<name>Baranda</name>
		<open>1</open>
		<LookAt>
			<gx:TimeStamp><when>2017-03-27</when>
</gx:TimeStamp>
			<gx:ViewerOptions>
				<gx:option name="historicalimagery"></gx:option>
				<gx:option enabled="0" name="sunlight"></gx:option>
				<gx:option enabled="0" name="streetview"></gx:option>
			</gx:ViewerOptions>
			<longitude>20.51691221893428</longitude>
			<latitude>45.09537433537143</latitude>
			<altitude>0</altitude>
			<heading>0.09679647871246781</heading>
			<tilt>10.07113606215379</tilt>
			<range>1986.676173485831</range>
			<gx:altitudeMode>relativeToSeaFloor</gx:altitudeMode>
		</LookAt>
		<styleUrl>#msn_shaded_dot7010</styleUrl>
		<Point>
			<gx:drawOrder>1</gx:drawOrder>
			<coordinates>20.51211245606922,45.09619555726939,0</coordinates>
		</Point>
	</Placemark>
	<Placemark>
		<name>Čoka</name>
		<LookAt>
			<gx:TimeStamp><when>2020-09-20</when>
</gx:TimeStamp>
			<gx:ViewerOptions>
				<gx:option name="historicalimagery"></gx:option>
				<gx:option enabled="0" name="sunlight"></gx:option>
				<gx:option enabled="0" name="streetview"></gx:option>
			</gx:ViewerOptions>
			<longitude>20.14944579596845</longitude>
			<latitude>45.94025710825004</latitude>
			<altitude>0</altitude>
			<heading>-0.004843273741705346</heading>
			<tilt>14.91545993825866</tilt>
			<range>1849.453167922391</range>
			<gx:altitudeMode>relativeToSeaFloor</gx:altitudeMode>
		</LookAt>
		<styleUrl>#msn_shaded_dot3</styleUrl>
		<Point>
			<gx:drawOrder>1</gx:drawOrder>
			<coordinates>20.14473168816791,45.93653743835145,0</coordinates>
		</Point>
	</Placemark>
	<Placemark>
		<name>Kumane</name>
		<LookAt>
			<gx:TimeStamp><when>2012-05-12</when>
</gx:TimeStamp>
			<gx:ViewerOptions>
				<gx:option name="historicalimagery"></gx:option>
				<gx:option enabled="0" name="sunlight"></gx:option>
				<gx:option enabled="0" name="streetview"></gx:option>
			</gx:ViewerOptions>
			<longitude>20.2868331140155</longitude>
			<latitude>45.51895743232213</latitude>
			<altitude>0</altitude>
			<heading>5.443145950067071</heading>
			<tilt>18.30788414167333</tilt>
			<range>5376.469187104734</range>
			<gx:altitudeMode>relativeToSeaFloor</gx:altitudeMode>
		</LookAt>
		<styleUrl>#msn_shaded_dot7010</styleUrl>
		<Point>
			<gx:drawOrder>1</gx:drawOrder>
			<coordinates>20.27269722222222,45.51661944444444,0</coordinates>
		</Point>
	</Placemark>
	<Placemark>
		<name>Melenci 2</name>
		<LookAt>
			<gx:TimeStamp><when>2012-05-12</when>
</gx:TimeStamp>
			<gx:ViewerOptions>
				<gx:option name="historicalimagery"></gx:option>
				<gx:option enabled="0" name="sunlight"></gx:option>
				<gx:option enabled="0" name="streetview"></gx:option>
			</gx:ViewerOptions>
			<longitude>20.30895556555981</longitude>
			<latitude>45.56490969981114</latitude>
			<altitude>0</altitude>
			<heading>5.459341754243507</heading>
			<tilt>17.58035814421982</tilt>
			<range>1989.954181890121</range>
			<gx:altitudeMode>relativeToSeaFloor</gx:altitudeMode>
		</LookAt>
		<styleUrl>#msn_shaded_dot7010</styleUrl>
		<Point>
			<gx:drawOrder>1</gx:drawOrder>
			<coordinates>20.30702222222222,45.56576111111111,0</coordinates>
		</Point>
	</Placemark>
	<Placemark>
		<name>Melenci 3</name>
		<LookAt>
			<gx:TimeStamp><when>2021-05-10</when>
</gx:TimeStamp>
			<gx:ViewerOptions>
				<gx:option name="historicalimagery"></gx:option>
				<gx:option enabled="0" name="sunlight"></gx:option>
				<gx:option enabled="0" name="streetview"></gx:option>
			</gx:ViewerOptions>
			<longitude>20.38451635420128</longitude>
			<latitude>45.57410134159598</latitude>
			<altitude>0</altitude>
			<heading>-0.04741513743324213</heading>
			<tilt>4.688368072595724</tilt>
			<range>3243.036938070387</range>
			<gx:altitudeMode>relativeToSeaFloor</gx:altitudeMode>
		</LookAt>
		<styleUrl>#msn_shaded_dot7010</styleUrl>
		<Point>
			<gx:drawOrder>1</gx:drawOrder>
			<coordinates>20.38839467965937,45.57413827499811,0</coordinates>
		</Point>
	</Placemark>
	<Placemark>
		<name>Torda</name>
		<LookAt>
			<gx:TimeStamp><when>2014-05-22</when>
</gx:TimeStamp>
			<gx:ViewerOptions>
				<gx:option name="historicalimagery"></gx:option>
				<gx:option enabled="0" name="sunlight"></gx:option>
				<gx:option enabled="0" name="streetview"></gx:option>
			</gx:ViewerOptions>
			<longitude>20.4103603727933</longitude>
			<latitude>45.59823639267541</latitude>
			<altitude>0</altitude>
			<heading>2.809891974611541</heading>
			<tilt>21.02290650998095</tilt>
			<range>4614.270769890618</range>
			<gx:altitudeMode>relativeToSeaFloor</gx:altitudeMode>
		</LookAt>
		<styleUrl>#msn_shaded_dot7010</styleUrl>
		<Point>
			<gx:drawOrder>1</gx:drawOrder>
			<coordinates>20.405062965243,45.59412753772551,0</coordinates>
		</Point>
	</Placemark>
	<Placemark>
		<name>Novo Miloševo 2</name>
		<Camera>
			<gx:TimeStamp><when>2012-03-10</when>
</gx:TimeStamp>
			<gx:ViewerOptions>
				<gx:option name="historicalimagery"></gx:option>
				<gx:option enabled="0" name="sunlight"></gx:option>
				<gx:option enabled="0" name="streetview"></gx:option>
			</gx:ViewerOptions>
			<longitude>20.39706760025794</longitude>
			<latitude>45.71111396397807</latitude>
			<altitude>2116.688189481286</altitude>
			<heading>-6.784059623615134</heading>
			<tilt>2.92757854510806</tilt>
			<roll>-0.5028542767298301</roll>
			<gx:altitudeMode>relativeToSeaFloor</gx:altitudeMode>
		</Camera>
		<styleUrl>#msn_shaded_dot30</styleUrl>
		<Point>
			<gx:drawOrder>1</gx:drawOrder>
			<coordinates>20.39010423470567,45.71086240097642,0</coordinates>
		</Point>
	</Placemark>
	<Placemark>
		<name>Melenci</name>
		<LookAt>
			<gx:TimeStamp><when>2012-03-10</when>
</gx:TimeStamp>
			<gx:ViewerOptions>
				<gx:option name="historicalimagery"></gx:option>
				<gx:option enabled="0" name="sunlight"></gx:option>
				<gx:option enabled="0" name="streetview"></gx:option>
			</gx:ViewerOptions>
			<longitude>20.36041044479254</longitude>
			<latitude>45.49950330791648</latitude>
			<altitude>0</altitude>
			<heading>4.354996871492679</heading>
			<tilt>15.73335981702895</tilt>
			<range>3351.925386237904</range>
			<gx:altitudeMode>relativeToSeaFloor</gx:altitudeMode>
		</LookAt>
		<styleUrl>#msn_shaded_dot7010</styleUrl>
		<Point>
			<gx:drawOrder>1</gx:drawOrder>
			<coordinates>20.34888055555555,45.49760833333334,0</coordinates>
		</Point>
	</Placemark>
	<Placemark>
		<name>Torda 2</name>
		<Camera>
			<gx:TimeStamp><when>2012-05-12</when>
</gx:TimeStamp>
			<gx:ViewerOptions>
				<gx:option name="historicalimagery"></gx:option>
				<gx:option enabled="0" name="sunlight"></gx:option>
				<gx:option enabled="0" name="streetview"></gx:option>
			</gx:ViewerOptions>
			<longitude>20.51313864400765</longitude>
			<latitude>45.60484472857048</latitude>
			<altitude>2907.155656161861</altitude>
			<heading>-10.11581563545523</heading>
			<tilt>4.521471132382471</tilt>
			<roll>-0.6281167765656381</roll>
			<gx:altitudeMode>relativeToSeaFloor</gx:altitudeMode>
		</Camera>
		<styleUrl>#msn_shaded_dot7010</styleUrl>
		<Point>
			<gx:drawOrder>1</gx:drawOrder>
			<coordinates>20.51261111111111,45.60686944444446,0</coordinates>
		</Point>
	</Placemark>
	<Placemark>
		<name>Kikinda</name>
		<LookAt>
			<gx:TimeStamp><when>2020-03-18</when>
</gx:TimeStamp>
			<gx:ViewerOptions>
				<gx:option name="historicalimagery"></gx:option>
				<gx:option enabled="0" name="sunlight"></gx:option>
				<gx:option enabled="0" name="streetview"></gx:option>
			</gx:ViewerOptions>
			<longitude>20.4924998364383</longitude>
			<latitude>45.85618067847829</latitude>
			<altitude>0</altitude>
			<heading>-0.6727160723532722</heading>
			<tilt>16.29390443687805</tilt>
			<range>1641.916288685749</range>
			<gx:altitudeMode>relativeToSeaFloor</gx:altitudeMode>
		</LookAt>
		<styleUrl>#msn_shaded_dot7010</styleUrl>
		<Point>
			<gx:drawOrder>1</gx:drawOrder>
			<coordinates>20.4885748382067,45.85754675431425,0</coordinates>
		</Point>
	</Placemark>
	<Placemark>
		<name>Kačarevo 2</name>
		<LookAt>
			<gx:TimeStamp><when>2010-12-31</when>
</gx:TimeStamp>
			<gx:ViewerOptions>
				<gx:option name="historicalimagery"></gx:option>
				<gx:option enabled="0" name="sunlight"></gx:option>
				<gx:option enabled="0" name="streetview"></gx:option>
			</gx:ViewerOptions>
			<longitude>20.72934958758481</longitude>
			<latitude>44.95148715404214</latitude>
			<altitude>0</altitude>
			<heading>0.185708148378714</heading>
			<tilt>13.12527470962321</tilt>
			<range>2086.352025394227</range>
			<gx:altitudeMode>relativeToSeaFloor</gx:altitudeMode>
		</LookAt>
		<styleUrl>#msn_shaded_dot7010</styleUrl>
		<Point>
			<gx:drawOrder>1</gx:drawOrder>
			<coordinates>20.71743561957924,44.9519544306753,0</coordinates>
		</Point>
	</Placemark>
	<Placemark>
		<name>Jabuka</name>
		<LookAt>
			<gx:TimeStamp><when>2014-03-15</when>
</gx:TimeStamp>
			<gx:ViewerOptions>
				<gx:option name="historicalimagery"></gx:option>
				<gx:option enabled="0" name="sunlight"></gx:option>
				<gx:option enabled="0" name="streetview"></gx:option>
			</gx:ViewerOptions>
			<longitude>20.66104477183256</longitude>
			<latitude>44.98336676668453</latitude>
			<altitude>0</altitude>
			<heading>6.403519664793715</heading>
			<tilt>13.9583667429479</tilt>
			<range>3490.200131795237</range>
			<gx:altitudeMode>relativeToSeaFloor</gx:altitudeMode>
		</LookAt>
		<styleUrl>#msn_shaded_dot7010</styleUrl>
		<Point>
			<gx:drawOrder>1</gx:drawOrder>
			<coordinates>20.653625,44.9847,0</coordinates>
		</Point>
	</Placemark>
	<Placemark>
		<name>Banatska Topola 2</name>
		<LookAt>
			<gx:TimeStamp><when>2012-03-10</when>
</gx:TimeStamp>
			<gx:ViewerOptions>
				<gx:option name="historicalimagery"></gx:option>
				<gx:option enabled="0" name="sunlight"></gx:option>
				<gx:option enabled="0" name="streetview"></gx:option>
			</gx:ViewerOptions>
			<longitude>20.47673709652227</longitude>
			<latitude>45.66359185790135</latitude>
			<altitude>0</altitude>
			<heading>-2.271326852052841</heading>
			<tilt>8.426029646837842</tilt>
			<range>1809.2248475236</range>
			<gx:altitudeMode>relativeToSeaFloor</gx:altitudeMode>
		</LookAt>
		<styleUrl>#msn_shaded_dot7010</styleUrl>
		<Point>
			<gx:drawOrder>1</gx:drawOrder>
			<coordinates>20.47486944444444,45.66359444444444,0</coordinates>
		</Point>
	</Placemark>
	<Placemark>
		<name>Banatska Topola</name>
		<LookAt>
			<gx:TimeStamp><when>2012-03-10</when>
</gx:TimeStamp>
			<gx:ViewerOptions>
				<gx:option name="historicalimagery"></gx:option>
				<gx:option enabled="0" name="sunlight"></gx:option>
				<gx:option enabled="0" name="streetview"></gx:option>
			</gx:ViewerOptions>
			<longitude>20.49290738687501</longitude>
			<latitude>45.69295088761982</latitude>
			<altitude>0</altitude>
			<heading>-1.623096173854587</heading>
			<tilt>2.532456409908482</tilt>
			<range>2228.631001184022</range>
			<gx:altitudeMode>relativeToSeaFloor</gx:altitudeMode>
		</LookAt>
		<styleUrl>#msn_shaded_dot7010</styleUrl>
		<Point>
			<gx:drawOrder>1</gx:drawOrder>
			<coordinates>20.48779432316229,45.69475266952891,0</coordinates>
		</Point>
	</Placemark>
	<Placemark>
		<name>Kačarevo</name>
		<LookAt>
			<gx:TimeStamp><when>2014-03-15</when>
</gx:TimeStamp>
			<gx:ViewerOptions>
				<gx:option name="historicalimagery"></gx:option>
				<gx:option enabled="0" name="sunlight"></gx:option>
				<gx:option enabled="0" name="streetview"></gx:option>
			</gx:ViewerOptions>
			<longitude>20.71439828369699</longitude>
			<latitude>45.00135406219579</latitude>
			<altitude>0</altitude>
			<heading>8.210722905719553</heading>
			<tilt>0.7864731235869871</tilt>
			<range>5118.398470330621</range>
			<gx:altitudeMode>relativeToSeaFloor</gx:altitudeMode>
		</LookAt>
		<styleUrl>#msn_shaded_dot7010</styleUrl>
		<Point>
			<gx:drawOrder>1</gx:drawOrder>
			<coordinates>20.70814598064196,44.99890332578478,0</coordinates>
		</Point>
	</Placemark>
	<Placemark>
		<name>Pančevo</name>
		<LookAt>
			<gx:TimeStamp><when>2014-03-15</when>
</gx:TimeStamp>
			<gx:ViewerOptions>
				<gx:option name="historicalimagery"></gx:option>
				<gx:option enabled="0" name="sunlight"></gx:option>
				<gx:option enabled="0" name="streetview"></gx:option>
			</gx:ViewerOptions>
			<longitude>20.75860920099153</longitude>
			<latitude>44.91596463679419</latitude>
			<altitude>0</altitude>
			<heading>8.237917717614312</heading>
			<tilt>7.270463738470772</tilt>
			<range>3927.449295113793</range>
			<gx:altitudeMode>relativeToSeaFloor</gx:altitudeMode>
		</LookAt>
		<styleUrl>#msn_shaded_dot</styleUrl>
		<Point>
			<gx:drawOrder>1</gx:drawOrder>
			<coordinates>20.75413534319152,44.91953301091181,0</coordinates>
		</Point>
	</Placemark>
	<Placemark>
		<name>Bašaid</name>
		<LookAt>
			<gx:TimeStamp><when>2012-03-10</when>
</gx:TimeStamp>
			<gx:ViewerOptions>
				<gx:option name="historicalimagery"></gx:option>
				<gx:option enabled="0" name="sunlight"></gx:option>
				<gx:option enabled="0" name="streetview"></gx:option>
			</gx:ViewerOptions>
			<longitude>20.46924779412956</longitude>
			<latitude>45.62415355698598</latitude>
			<altitude>0</altitude>
			<heading>-2.755048018179059</heading>
			<tilt>11.1546409511972</tilt>
			<range>2303.030292894631</range>
			<gx:altitudeMode>relativeToSeaFloor</gx:altitudeMode>
		</LookAt>
		<styleUrl>#msn_shaded_dot7010</styleUrl>
		<Point>
			<gx:drawOrder>1</gx:drawOrder>
			<coordinates>20.46533553784656,45.62510984169436,0</coordinates>
		</Point>
	</Placemark>
	<Placemark>
		<name>Zrenjanin</name>
		<LookAt>
			<gx:TimeStamp><when>2017-05-16</when>
</gx:TimeStamp>
			<gx:ViewerOptions>
				<gx:option name="historicalimagery"></gx:option>
				<gx:option enabled="0" name="sunlight"></gx:option>
				<gx:option enabled="0" name="streetview"></gx:option>
			</gx:ViewerOptions>
			<longitude>20.46205124073439</longitude>
			<latitude>45.3665671693326</latitude>
			<altitude>0</altitude>
			<heading>3.544001766376329</heading>
			<tilt>0</tilt>
			<range>2550.489323479773</range>
			<gx:altitudeMode>relativeToSeaFloor</gx:altitudeMode>
		</LookAt>
		<styleUrl>#msn_shaded_dot7010</styleUrl>
		<Point>
			<gx:drawOrder>1</gx:drawOrder>
			<coordinates>20.46090208403562,45.36570288902905,0</coordinates>
		</Point>
	</Placemark>
	<Placemark>
		<name>Sakule</name>
		<LookAt>
			<gx:TimeStamp><when>2018-05</when>
</gx:TimeStamp>
			<gx:ViewerOptions>
				<gx:option name="historicalimagery"></gx:option>
				<gx:option enabled="0" name="sunlight"></gx:option>
				<gx:option enabled="0" name="streetview"></gx:option>
			</gx:ViewerOptions>
			<longitude>20.56234732618688</longitude>
			<latitude>45.11982159927677</latitude>
			<altitude>0</altitude>
			<heading>0.02888018398196284</heading>
			<tilt>22.02727915571783</tilt>
			<range>657.0359047365225</range>
			<gx:altitudeMode>relativeToSeaFloor</gx:altitudeMode>
		</LookAt>
		<styleUrl>#msn_shaded_dot7010</styleUrl>
		<Point>
			<gx:drawOrder>1</gx:drawOrder>
			<coordinates>20.56245660731522,45.11842354110805,0</coordinates>
		</Point>
	</Placemark>
	<Placemark>
		<name>Borđoš</name>
		<LookAt>
			<gx:TimeStamp><when>2012-05-12</when>
</gx:TimeStamp>
			<gx:ViewerOptions>
				<gx:option name="historicalimagery"></gx:option>
				<gx:option enabled="0" name="sunlight"></gx:option>
				<gx:option enabled="0" name="streetview"></gx:option>
			</gx:ViewerOptions>
			<longitude>20.12354490990272</longitude>
			<latitude>45.51891201228766</latitude>
			<altitude>0</altitude>
			<heading>-9.734734356687911</heading>
			<tilt>5.140526262786054</tilt>
			<range>8419.931670768106</range>
			<gx:altitudeMode>relativeToSeaFloor</gx:altitudeMode>
		</LookAt>
		<styleUrl>#msn_shaded_dot7010</styleUrl>
		<Point>
			<gx:drawOrder>1</gx:drawOrder>
			<coordinates>20.11632234104823,45.52034030758689,0</coordinates>
		</Point>
	</Placemark>
	<Placemark>
		<name>Crepaja</name>
		<LookAt>
			<gx:TimeStamp><when>2014-05-22</when>
</gx:TimeStamp>
			<gx:ViewerOptions>
				<gx:option name="historicalimagery"></gx:option>
				<gx:option enabled="0" name="sunlight"></gx:option>
				<gx:option enabled="0" name="streetview"></gx:option>
			</gx:ViewerOptions>
			<longitude>20.67055582562509</longitude>
			<latitude>45.03434287437342</latitude>
			<altitude>0</altitude>
			<heading>0.07497765999997962</heading>
			<tilt>8.336345046570313</tilt>
			<range>2085.768772054675</range>
			<gx:altitudeMode>relativeToSeaFloor</gx:altitudeMode>
		</LookAt>
		<styleUrl>#msn_shaded_dot7010</styleUrl>
		<Point>
			<gx:drawOrder>1</gx:drawOrder>
			<coordinates>20.66446040279266,45.03401677181219,0</coordinates>
		</Point>
	</Placemark>
	<Placemark>
		<name>Zrenjanin 2</name>
		<LookAt>
			<gx:TimeStamp><when>2017-03-27</when>
</gx:TimeStamp>
			<gx:ViewerOptions>
				<gx:option name="historicalimagery"></gx:option>
				<gx:option enabled="0" name="sunlight"></gx:option>
				<gx:option enabled="0" name="streetview"></gx:option>
			</gx:ViewerOptions>
			<longitude>20.47797850192686</longitude>
			<latitude>45.35296856523927</latitude>
			<altitude>0</altitude>
			<heading>3.562427156165555</heading>
			<tilt>14.32635452306533</tilt>
			<range>3250.612689172853</range>
			<gx:altitudeMode>relativeToSeaFloor</gx:altitudeMode>
		</LookAt>
		<styleUrl>#msn_shaded_dot7010</styleUrl>
		<Point>
			<gx:drawOrder>1</gx:drawOrder>
			<coordinates>20.4667904470966,45.3524562335964,0</coordinates>
		</Point>
	</Placemark>
	<Placemark>
		<name>Turija</name>
		<LookAt>
			<gx:TimeSpan>
				<begin>2018-04-01T16:20:35.898673979Z</begin>
				<end>2018-04-01T16:20:36.098677549Z</end>
			</gx:TimeSpan>
			<gx:ViewerOptions>
				<gx:option name="historicalimagery"></gx:option>
				<gx:option enabled="0" name="sunlight"></gx:option>
				<gx:option enabled="0" name="streetview"></gx:option>
			</gx:ViewerOptions>
			<longitude>19.8512836438751</longitude>
			<latitude>45.54693478246313</latitude>
			<altitude>0</altitude>
			<heading>-0.2460187382689949</heading>
			<tilt>0</tilt>
			<range>2157.079458605287</range>
			<gx:altitudeMode>relativeToSeaFloor</gx:altitudeMode>
		</LookAt>
		<styleUrl>#msn_shaded_dot7010</styleUrl>
		<Point>
			<gx:drawOrder>1</gx:drawOrder>
			<coordinates>19.8512816154159,45.54692987054585,0</coordinates>
		</Point>
	</Placemark>
	<Placemark>
		<name>Gradište Iđoš</name>
		<LookAt>
			<gx:TimeStamp><when>2012-03-10</when>
</gx:TimeStamp>
			<gx:ViewerOptions>
				<gx:option name="historicalimagery"></gx:option>
				<gx:option enabled="0" name="sunlight"></gx:option>
				<gx:option enabled="0" name="streetview"></gx:option>
			</gx:ViewerOptions>
			<longitude>20.40559829840059</longitude>
			<latitude>45.85533558449992</latitude>
			<altitude>0</altitude>
			<heading>-0.04791158048420364</heading>
			<tilt>11.66824794971298</tilt>
			<range>3472.476290884197</range>
			<gx:altitudeMode>relativeToSeaFloor</gx:altitudeMode>
		</LookAt>
		<styleUrl>#msn_shaded_dot30</styleUrl>
		<Point>
			<gx:drawOrder>1</gx:drawOrder>
			<coordinates>20.39694442783583,45.85713306993209,0</coordinates>
		</Point>
	</Placemark>
	<Placemark>
		<name>Banatski Dvor</name>
		<LookAt>
			<gx:TimeStamp><when>2014-05-22</when>
</gx:TimeStamp>
			<gx:ViewerOptions>
				<gx:option name="historicalimagery"></gx:option>
				<gx:option enabled="0" name="sunlight"></gx:option>
				<gx:option enabled="0" name="streetview"></gx:option>
			</gx:ViewerOptions>
			<longitude>20.47201277313885</longitude>
			<latitude>45.51712471930107</latitude>
			<altitude>0</altitude>
			<heading>-0.0006217893024347502</heading>
			<tilt>0</tilt>
			<range>1143.642715300883</range>
			<gx:altitudeMode>relativeToSeaFloor</gx:altitudeMode>
		</LookAt>
		<styleUrl>#msn_shaded_dot7010</styleUrl>
		<Point>
			<gx:drawOrder>1</gx:drawOrder>
			<coordinates>20.47097222222222,45.51812222222223,0</coordinates>
		</Point>
	</Placemark>
	<Placemark>
		<name>Mokrin</name>
		<LookAt>
			<gx:TimeStamp><when>2017-05-16</when>
</gx:TimeStamp>
			<gx:ViewerOptions>
				<gx:option name="historicalimagery"></gx:option>
				<gx:option enabled="0" name="sunlight"></gx:option>
				<gx:option enabled="0" name="streetview"></gx:option>
			</gx:ViewerOptions>
			<longitude>20.45747953083549</longitude>
			<latitude>45.91582359987026</latitude>
			<altitude>0</altitude>
			<heading>-0.2097190333864932</heading>
			<tilt>0.9359480797391584</tilt>
			<range>1344.700297108134</range>
			<gx:altitudeMode>relativeToSeaFloor</gx:altitudeMode>
		</LookAt>
		<styleUrl>#msn_shaded_dot7010</styleUrl>
		<Point>
			<gx:drawOrder>1</gx:drawOrder>
			<coordinates>20.4523190064714,45.91379126839833,0</coordinates>
		</Point>
	</Placemark>
	<Placemark>
		<name>Bavanište</name>
		<LookAt>
			<gx:TimeStamp><when>2014-04-03</when>
</gx:TimeStamp>
			<gx:ViewerOptions>
				<gx:option name="historicalimagery"></gx:option>
				<gx:option enabled="0" name="sunlight"></gx:option>
				<gx:option enabled="0" name="streetview"></gx:option>
			</gx:ViewerOptions>
			<longitude>20.90118537472558</longitude>
			<latitude>44.8423809682284</latitude>
			<altitude>0</altitude>
			<heading>0.2267431426326235</heading>
			<tilt>8.250516000947719</tilt>
			<range>5594.511986199068</range>
			<gx:altitudeMode>relativeToSeaFloor</gx:altitudeMode>
		</LookAt>
		<styleUrl>#msn_shaded_dot30</styleUrl>
		<Point>
			<gx:drawOrder>1</gx:drawOrder>
			<coordinates>20.87960261715661,44.84320722377446,0</coordinates>
		</Point>
	</Placemark>
	<Placemark>
		<name>Jarkovac</name>
		<LookAt>
			<gx:TimeStamp><when>2014-05-22</when>
</gx:TimeStamp>
			<gx:ViewerOptions>
				<gx:option name="historicalimagery"></gx:option>
				<gx:option enabled="0" name="sunlight"></gx:option>
				<gx:option enabled="0" name="streetview"></gx:option>
			</gx:ViewerOptions>
			<longitude>20.78821397150625</longitude>
			<latitude>45.26026447871573</latitude>
			<altitude>0</altitude>
			<heading>0.01708179760897368</heading>
			<tilt>11.99369231818466</tilt>
			<range>2153.363825613722</range>
			<gx:altitudeMode>relativeToSeaFloor</gx:altitudeMode>
		</LookAt>
		<styleUrl>#msn_shaded_dot7010</styleUrl>
		<Point>
			<gx:drawOrder>1</gx:drawOrder>
			<coordinates>20.78821397150625,45.26026447871573,0</coordinates>
		</Point>
	</Placemark>
	<Placemark>
		<name>Dobrica 2</name>
		<LookAt>
			<gx:TimeStamp><when>2013-06-17</when>
</gx:TimeStamp>
			<gx:ViewerOptions>
				<gx:option name="historicalimagery"></gx:option>
				<gx:option enabled="0" name="sunlight"></gx:option>
				<gx:option enabled="0" name="streetview"></gx:option>
			</gx:ViewerOptions>
			<longitude>20.84757751147634</longitude>
			<latitude>45.19170888336442</latitude>
			<altitude>0</altitude>
			<heading>-0.001112027364882981</heading>
			<tilt>18.09794843885102</tilt>
			<range>3236.705411641086</range>
			<gx:altitudeMode>relativeToSeaFloor</gx:altitudeMode>
		</LookAt>
		<styleUrl>#msn_shaded_dot7010</styleUrl>
		<Point>
			<gx:drawOrder>1</gx:drawOrder>
			<coordinates>20.84757751147634,45.19170888336442,0</coordinates>
		</Point>
	</Placemark>
	<Placemark>
		<name>Žitište</name>
		<LookAt>
			<gx:TimeStamp><when>2016-05-23</when>
</gx:TimeStamp>
			<gx:ViewerOptions>
				<gx:option name="historicalimagery"></gx:option>
				<gx:option enabled="0" name="sunlight"></gx:option>
				<gx:option enabled="0" name="streetview"></gx:option>
			</gx:ViewerOptions>
			<longitude>20.56017389002868</longitude>
			<latitude>45.47209464771099</latitude>
			<altitude>0</altitude>
			<heading>0.005310649362991186</heading>
			<tilt>12.58075414559967</tilt>
			<range>2451.303558082444</range>
			<gx:altitudeMode>relativeToSeaFloor</gx:altitudeMode>
		</LookAt>
		<styleUrl>#msn_shaded_dot30</styleUrl>
		<Point>
			<gx:drawOrder>1</gx:drawOrder>
			<coordinates>20.56016332242368,45.47209117752948,0</coordinates>
		</Point>
	</Placemark>
	<Placemark>
		<name>Novo Miloševo</name>
		<LookAt>
			<gx:TimeStamp><when>2016-05-23</when>
</gx:TimeStamp>
			<gx:ViewerOptions>
				<gx:option name="historicalimagery"></gx:option>
				<gx:option enabled="0" name="sunlight"></gx:option>
				<gx:option enabled="0" name="streetview"></gx:option>
			</gx:ViewerOptions>
			<longitude>20.34454245544756</longitude>
			<latitude>45.65850461128275</latitude>
			<altitude>0</altitude>
			<heading>-0.00566202970081744</heading>
			<tilt>36.44826889528107</tilt>
			<range>2647.930493340838</range>
			<gx:altitudeMode>relativeToSeaFloor</gx:altitudeMode>
		</LookAt>
		<styleUrl>#msn_shaded_dot30</styleUrl>
		<Point>
			<gx:drawOrder>1</gx:drawOrder>
			<coordinates>20.34712261168397,45.65814940350404,0</coordinates>
		</Point>
	</Placemark>
	<Placemark>
		<name>Srpski Elemir</name>
		<LookAt>
			<gx:TimeStamp><when>2016-05-23</when>
</gx:TimeStamp>
			<gx:ViewerOptions>
				<gx:option name="historicalimagery"></gx:option>
				<gx:option enabled="0" name="sunlight"></gx:option>
				<gx:option enabled="0" name="streetview"></gx:option>
			</gx:ViewerOptions>
			<longitude>20.31590523121734</longitude>
			<latitude>45.47321354776084</latitude>
			<altitude>0</altitude>
			<heading>0.02183089980038792</heading>
			<tilt>13.57207848114577</tilt>
			<range>3469.90423911955</range>
			<gx:altitudeMode>relativeToSeaFloor</gx:altitudeMode>
		</LookAt>
		<styleUrl>#msn_shaded_dot7010</styleUrl>
		<Point>
			<gx:drawOrder>1</gx:drawOrder>
			<coordinates>20.31197341500285,45.47298113323847,0</coordinates>
		</Point>
	</Placemark>
	<Placemark>
		<name>Čurug</name>
		<LookAt>
			<gx:TimeStamp><when>2016-05-23</when>
</gx:TimeStamp>
			<gx:ViewerOptions>
				<gx:option name="historicalimagery"></gx:option>
				<gx:option enabled="0" name="sunlight"></gx:option>
				<gx:option enabled="0" name="streetview"></gx:option>
			</gx:ViewerOptions>
			<longitude>20.06045299559358</longitude>
			<latitude>45.45637300605628</latitude>
			<altitude>0</altitude>
			<heading>-0.1579279415298234</heading>
			<tilt>20.95352912212841</tilt>
			<range>2037.692560619466</range>
			<gx:altitudeMode>relativeToSeaFloor</gx:altitudeMode>
		</LookAt>
		<styleUrl>#msn_shaded_dot7010</styleUrl>
		<Point>
			<gx:drawOrder>1</gx:drawOrder>
			<coordinates>20.05486666666667,45.45460000000001,0</coordinates>
		</Point>
	</Placemark>
	<Placemark>
		<name>Perlez</name>
		<LookAt>
			<gx:TimeStamp><when>2016-05-23</when>
</gx:TimeStamp>
			<gx:ViewerOptions>
				<gx:option name="historicalimagery"></gx:option>
				<gx:option enabled="0" name="sunlight"></gx:option>
				<gx:option enabled="0" name="streetview"></gx:option>
			</gx:ViewerOptions>
			<longitude>20.40880029590827</longitude>
			<latitude>45.19985443623823</latitude>
			<altitude>0</altitude>
			<heading>-0.03877448923820641</heading>
			<tilt>26.27202260190528</tilt>
			<range>2005.378537587252</range>
			<gx:altitudeMode>relativeToSeaFloor</gx:altitudeMode>
		</LookAt>
		<styleUrl>#msn_shaded_dot7010</styleUrl>
		<Point>
			<gx:drawOrder>1</gx:drawOrder>
			<coordinates>20.40634992009791,45.20024336173911,0</coordinates>
		</Point>
	</Placemark>
	<Placemark>
		<name>Bavanište 3</name>
		<LookAt>
			<gx:TimeStamp><when>2014-04-03</when>
</gx:TimeStamp>
			<gx:ViewerOptions>
				<gx:option name="historicalimagery"></gx:option>
				<gx:option enabled="0" name="sunlight"></gx:option>
				<gx:option enabled="0" name="streetview"></gx:option>
			</gx:ViewerOptions>
			<longitude>20.94919094956579</longitude>
			<latitude>44.80084499723726</latitude>
			<altitude>0</altitude>
			<heading>-0.02935747152853669</heading>
			<tilt>3.508767853039241</tilt>
			<range>4232.683190317121</range>
			<gx:altitudeMode>relativeToSeaFloor</gx:altitudeMode>
		</LookAt>
		<styleUrl>#msn_shaded_dot</styleUrl>
		<Point>
			<gx:drawOrder>1</gx:drawOrder>
			<coordinates>20.94300327502317,44.7976152518461,0</coordinates>
		</Point>
	</Placemark>
	<Placemark>
		<name>Idvor</name>
		<LookAt>
			<gx:TimeStamp><when>2014-05-22</when>
</gx:TimeStamp>
			<gx:ViewerOptions>
				<gx:option name="historicalimagery"></gx:option>
				<gx:option enabled="0" name="sunlight"></gx:option>
				<gx:option enabled="0" name="streetview"></gx:option>
			</gx:ViewerOptions>
			<longitude>20.57129093693969</longitude>
			<latitude>45.16167592031989</latitude>
			<altitude>0</altitude>
			<heading>0.1042103992764612</heading>
			<tilt>17.93962344025535</tilt>
			<range>2870.767637243825</range>
			<gx:altitudeMode>relativeToSeaFloor</gx:altitudeMode>
		</LookAt>
		<styleUrl>#msn_shaded_dot7010</styleUrl>
		<Point>
			<gx:drawOrder>1</gx:drawOrder>
			<coordinates>20.57294110355141,45.15983763754137,0</coordinates>
		</Point>
	</Placemark>
	<Placemark>
		<name>Debeljača</name>
		<LookAt>
			<gx:TimeStamp><when>2018-05</when>
</gx:TimeStamp>
			<gx:ViewerOptions>
				<gx:option name="historicalimagery"></gx:option>
				<gx:option enabled="0" name="sunlight"></gx:option>
				<gx:option enabled="0" name="streetview"></gx:option>
			</gx:ViewerOptions>
			<longitude>20.65416266704027</longitude>
			<latitude>45.05988720410419</latitude>
			<altitude>0</altitude>
			<heading>0.0954924367305815</heading>
			<tilt>19.8376055607866</tilt>
			<range>1673.227068313995</range>
			<gx:altitudeMode>relativeToSeaFloor</gx:altitudeMode>
		</LookAt>
		<styleUrl>#msn_shaded_dot</styleUrl>
		<Point>
			<gx:drawOrder>1</gx:drawOrder>
			<coordinates>20.64733570902929,45.05960955503053,0</coordinates>
		</Point>
	</Placemark>
	<Placemark>
		<name>Glogonj</name>
		<LookAt>
			<gx:TimeStamp><when>2014-05-22</when>
</gx:TimeStamp>
			<gx:ViewerOptions>
				<gx:option name="historicalimagery"></gx:option>
				<gx:option enabled="0" name="sunlight"></gx:option>
				<gx:option enabled="0" name="streetview"></gx:option>
			</gx:ViewerOptions>
			<longitude>20.56449304272202</longitude>
			<latitude>44.99977471538522</latitude>
			<altitude>0</altitude>
			<heading>0.05922083526211328</heading>
			<tilt>0</tilt>
			<range>74505.42226906093</range>
			<gx:altitudeMode>relativeToSeaFloor</gx:altitudeMode>
		</LookAt>
		<styleUrl>#msn_shaded_dot7010</styleUrl>
		<Point>
			<gx:drawOrder>1</gx:drawOrder>
			<coordinates>20.55402659379391,44.98083010628147,0</coordinates>
		</Point>
	</Placemark>
	<Placemark>
		<name>Zrenjanin 3</name>
		<LookAt>
			<gx:TimeStamp><when>2014-05-22</when>
</gx:TimeStamp>
			<gx:ViewerOptions>
				<gx:option name="historicalimagery"></gx:option>
				<gx:option enabled="0" name="sunlight"></gx:option>
				<gx:option enabled="0" name="streetview"></gx:option>
			</gx:ViewerOptions>
			<longitude>20.40298407592523</longitude>
			<latitude>45.44671389268735</latitude>
			<altitude>0</altitude>
			<heading>-0.0564784691441912</heading>
			<tilt>0</tilt>
			<range>35073.81225643855</range>
			<gx:altitudeMode>relativeToSeaFloor</gx:altitudeMode>
		</LookAt>
		<styleUrl>#msn_shaded_dot7010</styleUrl>
		<Point>
			<gx:drawOrder>1</gx:drawOrder>
			<coordinates>20.40266866599054,45.43617032389779,0</coordinates>
		</Point>
	</Placemark>
	<Placemark>
		<name>Pančevo 2</name>
		<LookAt>
			<gx:TimeStamp><when>2014-03-15</when>
</gx:TimeStamp>
			<gx:ViewerOptions>
				<gx:option name="historicalimagery"></gx:option>
				<gx:option enabled="0" name="sunlight"></gx:option>
				<gx:option enabled="0" name="streetview"></gx:option>
			</gx:ViewerOptions>
			<longitude>20.77245307307581</longitude>
			<latitude>44.89001971563173</latitude>
			<altitude>0</altitude>
			<heading>0.2137626330545479</heading>
			<tilt>1.27216117958966</tilt>
			<range>1906.703348929349</range>
			<gx:altitudeMode>relativeToSeaFloor</gx:altitudeMode>
		</LookAt>
		<styleUrl>#msn_shaded_dot3</styleUrl>
		<Point>
			<gx:drawOrder>1</gx:drawOrder>
			<coordinates>20.76719395078091,44.88922337413939,0</coordinates>
		</Point>
	</Placemark>
	<Placemark>
		<name>Žitište 2</name>
		<LookAt>
			<gx:TimeStamp><when>2012-05-12</when>
</gx:TimeStamp>
			<gx:ViewerOptions>
				<gx:option name="historicalimagery"></gx:option>
				<gx:option enabled="0" name="sunlight"></gx:option>
				<gx:option enabled="0" name="streetview"></gx:option>
			</gx:ViewerOptions>
			<longitude>20.52759232367043</longitude>
			<latitude>45.5099528465984</latitude>
			<altitude>0</altitude>
			<heading>-0.007245589358769374</heading>
			<tilt>0</tilt>
			<range>2700.657047175392</range>
			<gx:altitudeMode>relativeToSeaFloor</gx:altitudeMode>
		</LookAt>
		<styleUrl>#msn_shaded_dot30</styleUrl>
		<Point>
			<gx:drawOrder>1</gx:drawOrder>
			<coordinates>20.53169488152297,45.51061061666168,0</coordinates>
		</Point>
	</Placemark>
	<Placemark>
		<name>Mramorak 2</name>
		<LookAt>
			<gx:TimeStamp><when>2011-04-04</when>
</gx:TimeStamp>
			<gx:ViewerOptions>
				<gx:option name="historicalimagery"></gx:option>
				<gx:option enabled="0" name="sunlight"></gx:option>
				<gx:option enabled="0" name="streetview"></gx:option>
			</gx:ViewerOptions>
			<longitude>21.01004492340869</longitude>
			<latitude>44.85870272800827</latitude>
			<altitude>0</altitude>
			<heading>0.06161031208578699</heading>
			<tilt>0</tilt>
			<range>1573.786911574708</range>
			<gx:altitudeMode>relativeToSeaFloor</gx:altitudeMode>
		</LookAt>
		<styleUrl>#msn_shaded_dot7010</styleUrl>
		<Point>
			<gx:drawOrder>1</gx:drawOrder>
			<coordinates>21.00802735229611,44.8582818337641,0</coordinates>
		</Point>
	</Placemark>
	<Placemark>
		<name>Novi Bečej</name>
		<LookAt>
			<gx:TimeStamp><when>2012-05-12</when>
</gx:TimeStamp>
			<gx:ViewerOptions>
				<gx:option name="historicalimagery"></gx:option>
				<gx:option enabled="0" name="sunlight"></gx:option>
				<gx:option enabled="0" name="streetview"></gx:option>
			</gx:ViewerOptions>
			<longitude>20.32088357050065</longitude>
			<latitude>45.64388575204697</latitude>
			<altitude>0</altitude>
			<heading>-0.1772931340589923</heading>
			<tilt>0</tilt>
			<range>2164.558253405593</range>
			<gx:altitudeMode>relativeToSeaFloor</gx:altitudeMode>
		</LookAt>
		<styleUrl>#msn_shaded_dot30</styleUrl>
		<Point>
			<gx:drawOrder>1</gx:drawOrder>
			<coordinates>20.3189961472234,45.64272837639424,0</coordinates>
		</Point>
	</Placemark>
	<Placemark>
		<name>Dobrica</name>
		<LookAt>
			<gx:TimeStamp><when>2019-03-29</when>
</gx:TimeStamp>
			<gx:ViewerOptions>
				<gx:option name="historicalimagery"></gx:option>
				<gx:option enabled="0" name="sunlight"></gx:option>
				<gx:option enabled="0" name="streetview"></gx:option>
			</gx:ViewerOptions>
			<longitude>20.86540866425698</longitude>
			<latitude>45.23646039760526</latitude>
			<altitude>0</altitude>
			<heading>0.2470952668955449</heading>
			<tilt>9.626732972021731</tilt>
			<range>2396.545671099216</range>
			<gx:altitudeMode>relativeToSeaFloor</gx:altitudeMode>
		</LookAt>
		<styleUrl>#msn_shaded_dot7010</styleUrl>
		<Point>
			<gx:drawOrder>1</gx:drawOrder>
			<coordinates>20.86365597096031,45.23487846271667,0</coordinates>
		</Point>
	</Placemark>
	<Placemark>
		<name>Bavanište 2</name>
		<LookAt>
			<gx:TimeStamp><when>2014-04-03</when>
</gx:TimeStamp>
			<gx:ViewerOptions>
				<gx:option name="historicalimagery"></gx:option>
				<gx:option enabled="0" name="sunlight"></gx:option>
				<gx:option enabled="0" name="streetview"></gx:option>
			</gx:ViewerOptions>
			<longitude>20.90417159082906</longitude>
			<latitude>44.82104538856753</latitude>
			<altitude>0</altitude>
			<heading>-0.05433947352453886</heading>
			<tilt>16.41700976542479</tilt>
			<range>1479.355038996561</range>
			<gx:altitudeMode>relativeToSeaFloor</gx:altitudeMode>
		</LookAt>
		<styleUrl>#msn_shaded_dot</styleUrl>
		<Point>
			<gx:drawOrder>1</gx:drawOrder>
			<coordinates>20.90449413470047,44.82207114210082,0</coordinates>
		</Point>
	</Placemark>
	<Placemark>
		<name>Novi Bečej 2</name>
		<LookAt>
			<gx:TimeStamp><when>2012-05-12</when>
</gx:TimeStamp>
			<gx:ViewerOptions>
				<gx:option name="historicalimagery"></gx:option>
				<gx:option enabled="0" name="sunlight"></gx:option>
				<gx:option enabled="0" name="streetview"></gx:option>
			</gx:ViewerOptions>
			<longitude>20.33982734585786</longitude>
			<latitude>45.6300388622623</latitude>
			<altitude>0</altitude>
			<heading>-0.07741488387280848</heading>
			<tilt>13.62660199051468</tilt>
			<range>1922.751895873841</range>
			<gx:altitudeMode>relativeToSeaFloor</gx:altitudeMode>
		</LookAt>
		<styleUrl>#msn_shaded_dot30</styleUrl>
		<Point>
			<gx:drawOrder>1</gx:drawOrder>
			<coordinates>20.33274163938823,45.62960586342625,0</coordinates>
		</Point>
	</Placemark>
	<Placemark>
		<name>Dolovo</name>
		<LookAt>
			<gx:TimeStamp><when>2014-03-15</when>
</gx:TimeStamp>
			<gx:ViewerOptions>
				<gx:option name="historicalimagery"></gx:option>
				<gx:option enabled="0" name="sunlight"></gx:option>
				<gx:option enabled="0" name="streetview"></gx:option>
			</gx:ViewerOptions>
			<longitude>20.80235679606204</longitude>
			<latitude>44.88126712788276</latitude>
			<altitude>0</altitude>
			<heading>0.2348522947107384</heading>
			<tilt>10.03067492956335</tilt>
			<range>5569.082186565009</range>
			<gx:altitudeMode>relativeToSeaFloor</gx:altitudeMode>
		</LookAt>
		<styleUrl>#msn_shaded_dot7010</styleUrl>
		<Point>
			<gx:drawOrder>1</gx:drawOrder>
			<coordinates>20.80095602872251,44.88521825551037,0</coordinates>
		</Point>
	</Placemark>
	<Placemark>
		<name>Basaid 2</name>
		<LookAt>
			<longitude>20.5159300067163</longitude>
			<latitude>45.6451875253921</latitude>
			<altitude>0</altitude>
			<heading>-1.607036280248135</heading>
			<tilt>3.841932017527818</tilt>
			<range>2997.410717627354</range>
			<gx:altitudeMode>relativeToSeaFloor</gx:altitudeMode>
		</LookAt>
		<styleUrl>#msn_shaded_dot7010</styleUrl>
		<Point>
			<gx:drawOrder>1</gx:drawOrder>
			<coordinates>20.5159300067163,45.6451875253921,0</coordinates>
		</Point>
	</Placemark>
	<Placemark>
		<name>Glogonj 2</name>
		<LookAt>
			<longitude>20.58915572607768</longitude>
			<latitude>44.99707896440491</latitude>
			<altitude>0</altitude>
			<heading>0.08487301657448777</heading>
			<tilt>10.71967500558627</tilt>
			<range>4220.547016758087</range>
			<gx:altitudeMode>relativeToSeaFloor</gx:altitudeMode>
		</LookAt>
		<styleUrl>#msn_shaded_dot7010</styleUrl>
		<Point>
			<gx:drawOrder>1</gx:drawOrder>
			<coordinates>20.58593954493806,44.99523993525528,0</coordinates>
		</Point>
	</Placemark>
	<Placemark>
		<name>Glogonj</name>
		<LookAt>
			<gx:TimeStamp><when>2020-04-04</when>
</gx:TimeStamp>
			<gx:ViewerOptions>
				<gx:option name="historicalimagery"></gx:option>
				<gx:option enabled="0" name="sunlight"></gx:option>
				<gx:option enabled="0" name="streetview"></gx:option>
			</gx:ViewerOptions>
			<longitude>20.56712460182309</longitude>
			<latitude>44.97454311885051</latitude>
			<altitude>0</altitude>
			<heading>-0.6335783255340974</heading>
			<tilt>10.37514346395283</tilt>
			<range>3203.786837334205</range>
			<gx:altitudeMode>relativeToSeaFloor</gx:altitudeMode>
		</LookAt>
		<styleUrl>#msn_shaded_dot3</styleUrl>
		<Point>
			<gx:drawOrder>1</gx:drawOrder>
			<coordinates>20.55763182142836,44.97183357078517,0</coordinates>
		</Point>
	</Placemark>
	<Placemark>
		<name>Boka</name>
		<LookAt>
			<gx:TimeStamp><when>2010-12-31</when>
</gx:TimeStamp>
			<gx:ViewerOptions>
				<gx:option name="historicalimagery"></gx:option>
				<gx:option enabled="0" name="sunlight"></gx:option>
				<gx:option enabled="0" name="streetview"></gx:option>
			</gx:ViewerOptions>
			<longitude>20.78738745828455</longitude>
			<latitude>45.32657181522487</latitude>
			<altitude>0</altitude>
			<heading>0.2230078910834132</heading>
			<tilt>0</tilt>
			<range>23145.25289032984</range>
			<gx:altitudeMode>relativeToSeaFloor</gx:altitudeMode>
		</LookAt>
		<styleUrl>#msn_shaded_dot7010</styleUrl>
		<Point>
			<gx:drawOrder>1</gx:drawOrder>
			<coordinates>20.76295806128264,45.31462911621388,0</coordinates>
		</Point>
	</Placemark>
	<Placemark>
		<name>Sefkerin 2</name>
		<LookAt>
			<gx:TimeStamp><when>2020-04-04</when>
</gx:TimeStamp>
			<gx:ViewerOptions>
				<gx:option name="historicalimagery"></gx:option>
				<gx:option enabled="0" name="sunlight"></gx:option>
				<gx:option enabled="0" name="streetview"></gx:option>
			</gx:ViewerOptions>
			<longitude>20.5274371532367</longitude>
			<latitude>45.00927121366284</latitude>
			<altitude>0</altitude>
			<heading>-0.3203193530339255</heading>
			<tilt>0</tilt>
			<range>3192.534234018765</range>
			<gx:altitudeMode>relativeToSeaFloor</gx:altitudeMode>
		</LookAt>
		<styleUrl>#msn_shaded_dot7010</styleUrl>
		<Point>
			<gx:drawOrder>1</gx:drawOrder>
			<coordinates>20.5217134562087,45.0126507849091,0</coordinates>
		</Point>
	</Placemark>
	<Placemark>
		<name>Uzdin 2</name>
		<LookAt>
			<gx:TimeStamp><when>2019-03-29</when>
</gx:TimeStamp>
			<gx:ViewerOptions>
				<gx:option name="historicalimagery"></gx:option>
				<gx:option enabled="0" name="sunlight"></gx:option>
				<gx:option enabled="0" name="streetview"></gx:option>
			</gx:ViewerOptions>
			<longitude>20.59952802364343</longitude>
			<latitude>45.23334220206673</latitude>
			<altitude>0</altitude>
			<heading>-1.533642308284624e-05</heading>
			<tilt>11.62579574392663</tilt>
			<range>3995.095925043587</range>
			<gx:altitudeMode>relativeToSeaFloor</gx:altitudeMode>
		</LookAt>
		<styleUrl>#msn_shaded_dot7010</styleUrl>
		<Point>
			<gx:drawOrder>1</gx:drawOrder>
			<coordinates>20.59409531103729,45.23223121662851,0</coordinates>
		</Point>
	</Placemark>
	<Placemark>
		<name>Jankov Most 2</name>
		<LookAt>
			<gx:TimeStamp><when>2019-03-29</when>
</gx:TimeStamp>
			<gx:ViewerOptions>
				<gx:option name="historicalimagery"></gx:option>
				<gx:option enabled="0" name="sunlight"></gx:option>
				<gx:option enabled="0" name="streetview"></gx:option>
			</gx:ViewerOptions>
			<longitude>20.42147646696032</longitude>
			<latitude>45.48378752139343</latitude>
			<altitude>0</altitude>
			<heading>-0.1325829993651974</heading>
			<tilt>16.61742456949776</tilt>
			<range>1901.260431001993</range>
			<gx:altitudeMode>relativeToSeaFloor</gx:altitudeMode>
		</LookAt>
		<styleUrl>#msn_shaded_dot3</styleUrl>
		<Point>
			<gx:drawOrder>1</gx:drawOrder>
			<coordinates>20.41151372857717,45.48591395699862,0</coordinates>
		</Point>
	</Placemark>
	<Placemark>
		<name>Mramorak 2</name>
		<LookAt>
			<gx:TimeStamp><when>2011-04-04</when>
</gx:TimeStamp>
			<gx:ViewerOptions>
				<gx:option name="historicalimagery"></gx:option>
				<gx:option enabled="0" name="sunlight"></gx:option>
				<gx:option enabled="0" name="streetview"></gx:option>
			</gx:ViewerOptions>
			<longitude>21.01004492340869</longitude>
			<latitude>44.85870272800827</latitude>
			<altitude>0</altitude>
			<heading>0.06161031208578699</heading>
			<tilt>0</tilt>
			<range>1573.786911574708</range>
			<gx:altitudeMode>relativeToSeaFloor</gx:altitudeMode>
		</LookAt>
		<styleUrl>#msn_shaded_dot7010</styleUrl>
		<Point>
			<gx:drawOrder>1</gx:drawOrder>
			<coordinates>21.00802436664158,44.85827701021569,0</coordinates>
		</Point>
	</Placemark>
	<Placemark>
		<name>Banatska Topola 3</name>
		<LookAt>
			<gx:TimeStamp><when>2016-04-12</when>
</gx:TimeStamp>
			<gx:ViewerOptions>
				<gx:option name="historicalimagery"></gx:option>
				<gx:option enabled="0" name="sunlight"></gx:option>
				<gx:option enabled="0" name="streetview"></gx:option>
			</gx:ViewerOptions>
			<longitude>20.40938920175585</longitude>
			<latitude>45.72880081336911</latitude>
			<altitude>0</altitude>
			<heading>0.01383056313994446</heading>
			<tilt>23.57897264987609</tilt>
			<range>3141.462543579474</range>
			<gx:altitudeMode>relativeToSeaFloor</gx:altitudeMode>
		</LookAt>
		<styleUrl>#msn_shaded_dot7010</styleUrl>
		<Point>
			<gx:drawOrder>1</gx:drawOrder>
			<coordinates>20.40453524560311,45.72751800183018,0</coordinates>
		</Point>
	</Placemark>
	<Placemark>
		<name>Melenci 4</name>
		<LookAt>
			<gx:TimeStamp><when>2016-05-23</when>
</gx:TimeStamp>
			<gx:ViewerOptions>
				<gx:option name="historicalimagery"></gx:option>
				<gx:option enabled="0" name="sunlight"></gx:option>
				<gx:option enabled="0" name="streetview"></gx:option>
			</gx:ViewerOptions>
			<longitude>20.32013394262292</longitude>
			<latitude>45.56497442779657</latitude>
			<altitude>0</altitude>
			<heading>-0.005273812598185933</heading>
			<tilt>0</tilt>
			<range>1845.57319407708</range>
			<gx:altitudeMode>relativeToSeaFloor</gx:altitudeMode>
		</LookAt>
		<styleUrl>#msn_shaded_dot7010</styleUrl>
		<Point>
			<gx:drawOrder>1</gx:drawOrder>
			<coordinates>20.32533576399852,45.56355807044689,0</coordinates>
		</Point>
	</Placemark>
	<Placemark>
		<name>Kumane 3</name>
		<LookAt>
			<gx:TimeStamp><when>2020-04-17</when>
</gx:TimeStamp>
			<gx:ViewerOptions>
				<gx:option name="historicalimagery"></gx:option>
				<gx:option enabled="0" name="sunlight"></gx:option>
				<gx:option enabled="0" name="streetview"></gx:option>
			</gx:ViewerOptions>
			<longitude>20.29082668780256</longitude>
			<latitude>45.58611031805813</latitude>
			<altitude>0</altitude>
			<heading>-0.1540353676763255</heading>
			<tilt>0</tilt>
			<range>1020.752997305822</range>
			<gx:altitudeMode>relativeToSeaFloor</gx:altitudeMode>
		</LookAt>
		<styleUrl>#msn_shaded_dot7010</styleUrl>
		<Point>
			<gx:drawOrder>1</gx:drawOrder>
			<coordinates>20.29116779907914,45.58640279682225,0</coordinates>
		</Point>
	</Placemark>
	<Placemark>
		<name>Kumane 2</name>
		<LookAt>
			<gx:TimeStamp><when>2020-08-09</when>
</gx:TimeStamp>
			<gx:ViewerOptions>
				<gx:option name="historicalimagery"></gx:option>
				<gx:option enabled="0" name="sunlight"></gx:option>
				<gx:option enabled="0" name="streetview"></gx:option>
			</gx:ViewerOptions>
			<longitude>20.24922786760081</longitude>
			<latitude>45.58298533973966</latitude>
			<altitude>0</altitude>
			<heading>-0.05636628031998776</heading>
			<tilt>1.203775152020465</tilt>
			<range>1592.175690689859</range>
			<gx:altitudeMode>relativeToSeaFloor</gx:altitudeMode>
		</LookAt>
		<styleUrl>#msn_shaded_dot7010</styleUrl>
		<Point>
			<gx:drawOrder>1</gx:drawOrder>
			<coordinates>20.24921719020589,45.58298442688594,0</coordinates>
		</Point>
	</Placemark>
	<Placemark>
		<name>Novi Bečej 3</name>
		<LookAt>
			<gx:TimeStamp><when>2016-04-12</when>
</gx:TimeStamp>
			<gx:ViewerOptions>
				<gx:option name="historicalimagery"></gx:option>
				<gx:option enabled="0" name="sunlight"></gx:option>
				<gx:option enabled="0" name="streetview"></gx:option>
			</gx:ViewerOptions>
			<longitude>20.26602708012442</longitude>
			<latitude>45.62732998004744</latitude>
			<altitude>0</altitude>
			<heading>-0.07951426339755352</heading>
			<tilt>0</tilt>
			<range>2652.977476754125</range>
			<gx:altitudeMode>relativeToSeaFloor</gx:altitudeMode>
		</LookAt>
		<styleUrl>#msn_shaded_dot30</styleUrl>
		<Point>
			<gx:drawOrder>1</gx:drawOrder>
			<coordinates>20.25880966144974,45.62745792446455,0</coordinates>
		</Point>
	</Placemark>
	<Placemark>
		<name>Iđoš 2</name>
		<LookAt>
			<gx:TimeStamp><when>2020-04-17</when>
</gx:TimeStamp>
			<gx:ViewerOptions>
				<gx:option name="historicalimagery"></gx:option>
				<gx:option enabled="0" name="sunlight"></gx:option>
				<gx:option enabled="0" name="streetview"></gx:option>
			</gx:ViewerOptions>
			<longitude>20.3251000292279</longitude>
			<latitude>45.80732418973979</latitude>
			<altitude>0</altitude>
			<heading>-0.8747080822856501</heading>
			<tilt>0</tilt>
			<range>1027.027537622943</range>
			<gx:altitudeMode>relativeToSeaFloor</gx:altitudeMode>
		</LookAt>
		<styleUrl>#msn_shaded_dot3</styleUrl>
		<Point>
			<gx:drawOrder>1</gx:drawOrder>
			<coordinates>20.32282110880212,45.80753839824715,0</coordinates>
		</Point>
	</Placemark>
	<Placemark>
		<name>Baranda 2</name>
		<LookAt>
			<gx:TimeStamp><when>2018-05</when>
</gx:TimeStamp>
			<gx:ViewerOptions>
				<gx:option name="historicalimagery"></gx:option>
				<gx:option enabled="0" name="sunlight"></gx:option>
				<gx:option enabled="0" name="streetview"></gx:option>
			</gx:ViewerOptions>
			<longitude>20.56473895049726</longitude>
			<latitude>45.09224240683248</latitude>
			<altitude>0</altitude>
			<heading>-0.261387993758678</heading>
			<tilt>20.46822836013701</tilt>
			<range>8577.860638160613</range>
			<gx:altitudeMode>relativeToSeaFloor</gx:altitudeMode>
		</LookAt>
		<styleUrl>#msn_shaded_dot7010</styleUrl>
		<Point>
			<gx:drawOrder>1</gx:drawOrder>
			<coordinates>20.55004185390112,45.08679711111693,0</coordinates>
		</Point>
	</Placemark>
	<Placemark>
		<name>Kikinda 2</name>
		<LookAt>
			<gx:TimeStamp><when>2017-03-27</when>
</gx:TimeStamp>
			<gx:ViewerOptions>
				<gx:option name="historicalimagery"></gx:option>
				<gx:option enabled="0" name="sunlight"></gx:option>
				<gx:option enabled="0" name="streetview"></gx:option>
			</gx:ViewerOptions>
			<longitude>20.39938927899298</longitude>
			<latitude>45.78713976833475</latitude>
			<altitude>0</altitude>
			<heading>-0.4320412736118379</heading>
			<tilt>3.548382639481243</tilt>
			<range>571.9687380577157</range>
			<gx:altitudeMode>relativeToSeaFloor</gx:altitudeMode>
		</LookAt>
		<styleUrl>#msn_shaded_dot30</styleUrl>
		<Point>
			<gx:drawOrder>1</gx:drawOrder>
			<coordinates>20.39917570778421,45.78746187642414,0</coordinates>
		</Point>
	</Placemark>
	<Placemark>
		<name>Novo Miloševo 3</name>
		<LookAt>
			<gx:TimeStamp><when>2012-03-10</when>
</gx:TimeStamp>
			<gx:ViewerOptions>
				<gx:option name="historicalimagery"></gx:option>
				<gx:option enabled="0" name="sunlight"></gx:option>
				<gx:option enabled="0" name="streetview"></gx:option>
			</gx:ViewerOptions>
			<longitude>20.37994073220796</longitude>
			<latitude>45.74749643230646</latitude>
			<altitude>0</altitude>
			<heading>-0.4409201033264759</heading>
			<tilt>3.54825189371127</tilt>
			<range>4351.939301911336</range>
			<gx:altitudeMode>relativeToSeaFloor</gx:altitudeMode>
		</LookAt>
		<styleUrl>#msn_shaded_dot30</styleUrl>
		<Point>
			<gx:drawOrder>1</gx:drawOrder>
			<coordinates>20.37785479843541,45.74840163170741,0</coordinates>
		</Point>
	</Placemark>
	<Placemark>
		<name>Banatska Topola 4</name>
		<LookAt>
			<gx:TimeStamp><when>2019-03-22</when>
</gx:TimeStamp>
			<gx:ViewerOptions>
				<gx:option name="historicalimagery"></gx:option>
				<gx:option enabled="0" name="sunlight"></gx:option>
				<gx:option enabled="0" name="streetview"></gx:option>
			</gx:ViewerOptions>
			<longitude>20.44434731937742</longitude>
			<latitude>45.70498225651818</latitude>
			<altitude>0</altitude>
			<heading>-0.3819300046095879</heading>
			<tilt>3.539949594640883</tilt>
			<range>1247.899960091314</range>
			<gx:altitudeMode>relativeToSeaFloor</gx:altitudeMode>
		</LookAt>
		<styleUrl>#msn_shaded_dot7010</styleUrl>
		<Point>
			<gx:drawOrder>1</gx:drawOrder>
			<coordinates>20.44317825150108,45.70569690948997,0</coordinates>
		</Point>
	</Placemark>
	<Placemark>
		<name>Zrenjanin 4</name>
		<LookAt>
			<gx:TimeStamp><when>2016-04-12</when>
</gx:TimeStamp>
			<gx:ViewerOptions>
				<gx:option name="historicalimagery"></gx:option>
				<gx:option enabled="0" name="sunlight"></gx:option>
				<gx:option enabled="0" name="streetview"></gx:option>
			</gx:ViewerOptions>
			<longitude>20.36171442627409</longitude>
			<latitude>45.44761248932557</latitude>
			<altitude>0</altitude>
			<heading>-0.1505647471689309</heading>
			<tilt>5.648215725044411</tilt>
			<range>2441.890477048493</range>
			<gx:altitudeMode>relativeToSeaFloor</gx:altitudeMode>
		</LookAt>
		<styleUrl>#msn_shaded_dot7010</styleUrl>
		<Point>
			<gx:drawOrder>1</gx:drawOrder>
			<coordinates>20.35642018712663,45.44584053451737,0</coordinates>
		</Point>
	</Placemark>
	<Placemark>
		<name>Aradac</name>
		<LookAt>
			<gx:TimeStamp><when>2014-05-22</when>
</gx:TimeStamp>
			<gx:ViewerOptions>
				<gx:option name="historicalimagery"></gx:option>
				<gx:option enabled="0" name="sunlight"></gx:option>
				<gx:option enabled="0" name="streetview"></gx:option>
			</gx:ViewerOptions>
			<longitude>20.34061215888318</longitude>
			<latitude>45.39974273243553</latitude>
			<altitude>0</altitude>
			<heading>-0.4647629183678433</heading>
			<tilt>3.510399452475659</tilt>
			<range>7239.870875906821</range>
			<gx:altitudeMode>relativeToSeaFloor</gx:altitudeMode>
		</LookAt>
		<styleUrl>#msn_shaded_dot3</styleUrl>
		<Point>
			<gx:drawOrder>1</gx:drawOrder>
			<coordinates>20.32499515483354,45.39809644992468,0</coordinates>
		</Point>
	</Placemark>
	<Placemark>
		<name>Jakovo</name>
		<LookAt>
			<gx:TimeStamp><when>2020-04-04</when>
</gx:TimeStamp>
			<gx:ViewerOptions>
				<gx:option name="historicalimagery"></gx:option>
				<gx:option enabled="0" name="sunlight"></gx:option>
				<gx:option enabled="0" name="streetview"></gx:option>
			</gx:ViewerOptions>
			<longitude>20.55152074284551</longitude>
			<latitude>45.85442249593736</latitude>
			<altitude>0</altitude>
			<heading>0.001636664855240014</heading>
			<tilt>45.00053735738916</tilt>
			<range>1422.906649650904</range>
			<gx:altitudeMode>relativeToSeaFloor</gx:altitudeMode>
		</LookAt>
		<styleUrl>#msn_shaded_dot7010</styleUrl>
		<Point>
			<gx:drawOrder>1</gx:drawOrder>
			<coordinates>20.55008579907343,45.85464346825442,0</coordinates>
		</Point>
	</Placemark>
	<Placemark>
		<name>Klek</name>
		<LookAt>
			<gx:TimeStamp><when>2016-05-23</when>
</gx:TimeStamp>
			<gx:ViewerOptions>
				<gx:option name="historicalimagery"></gx:option>
				<gx:option enabled="0" name="sunlight"></gx:option>
				<gx:option enabled="0" name="streetview"></gx:option>
			</gx:ViewerOptions>
			<longitude>20.49461514658412</longitude>
			<latitude>45.46468722370197</latitude>
			<altitude>0</altitude>
			<heading>0.5034063442231846</heading>
			<tilt>0</tilt>
			<range>2951.824946124554</range>
			<gx:altitudeMode>relativeToSeaFloor</gx:altitudeMode>
		</LookAt>
		<styleUrl>#msn_shaded_dot7010</styleUrl>
		<Point>
			<gx:drawOrder>1</gx:drawOrder>
			<coordinates>20.49064176819557,45.46524045418646,0</coordinates>
		</Point>
	</Placemark>
	<Placemark>
		<name>Crepaja 2</name>
		<LookAt>
			<gx:TimeStamp><when>2016-05-23</when>
</gx:TimeStamp>
			<gx:ViewerOptions>
				<gx:option name="historicalimagery"></gx:option>
				<gx:option enabled="0" name="sunlight"></gx:option>
				<gx:option enabled="0" name="streetview"></gx:option>
			</gx:ViewerOptions>
			<longitude>20.67443582125665</longitude>
			<latitude>45.01483306997577</latitude>
			<altitude>0</altitude>
			<heading>-0.4641108803689394</heading>
			<tilt>0</tilt>
			<range>2009.371276015391</range>
			<gx:altitudeMode>relativeToSeaFloor</gx:altitudeMode>
		</LookAt>
		<styleUrl>#msn_shaded_dot7010</styleUrl>
		<Point>
			<gx:drawOrder>1</gx:drawOrder>
			<coordinates>20.67443352231919,45.01482660605538,0</coordinates>
		</Point>
	</Placemark>
	<Placemark>
		<name>Uzdin</name>
		<LookAt>
			<gx:TimeStamp><when>2018-05</when>
</gx:TimeStamp>
			<gx:ViewerOptions>
				<gx:option name="historicalimagery"></gx:option>
				<gx:option enabled="0" name="sunlight"></gx:option>
				<gx:option enabled="0" name="streetview"></gx:option>
			</gx:ViewerOptions>
			<longitude>20.59849887843759</longitude>
			<latitude>45.17899627957424</latitude>
			<altitude>0</altitude>
			<heading>-0.0804202418794029</heading>
			<tilt>10.84113745458988</tilt>
			<range>1929.602981441883</range>
			<gx:altitudeMode>relativeToSeaFloor</gx:altitudeMode>
		</LookAt>
		<styleUrl>#msn_shaded_dot7010</styleUrl>
		<Point>
			<gx:drawOrder>1</gx:drawOrder>
			<coordinates>20.5959620525047,45.17731004690781,0</coordinates>
		</Point>
	</Placemark>
	<Placemark>
		<name>Matejski Brod</name>
		<LookAt>
			<gx:TimeStamp><when>2016-04-15</when>
</gx:TimeStamp>
			<gx:ViewerOptions>
				<gx:option name="historicalimagery"></gx:option>
				<gx:option enabled="0" name="sunlight"></gx:option>
				<gx:option enabled="0" name="streetview"></gx:option>
			</gx:ViewerOptions>
			<longitude>20.18127878788261</longitude>
			<latitude>45.65019445449061</latitude>
			<altitude>0</altitude>
			<heading>-0.006442577408507554</heading>
			<tilt>0</tilt>
			<range>1602.630469297265</range>
			<gx:altitudeMode>relativeToSeaFloor</gx:altitudeMode>
		</LookAt>
		<styleUrl>#msn_shaded_dot7010</styleUrl>
		<Point>
			<gx:drawOrder>1</gx:drawOrder>
			<coordinates>20.17923078979335,45.64871414539567,0</coordinates>
		</Point>
	</Placemark>
	<Placemark>
		<name>Glogonj 2</name>
		<LookAt>
			<gx:TimeStamp><when>2016-04-16</when>
</gx:TimeStamp>
			<gx:ViewerOptions>
				<gx:option name="historicalimagery"></gx:option>
				<gx:option enabled="0" name="sunlight"></gx:option>
				<gx:option enabled="0" name="streetview"></gx:option>
			</gx:ViewerOptions>
			<longitude>20.58779878351599</longitude>
			<latitude>44.99408802092192</latitude>
			<altitude>0</altitude>
			<heading>-0.1434791816766851</heading>
			<tilt>0</tilt>
			<range>1828.104350485244</range>
			<gx:altitudeMode>relativeToSeaFloor</gx:altitudeMode>
		</LookAt>
		<styleUrl>#msn_shaded_dot7010</styleUrl>
		<Point>
			<gx:drawOrder>1</gx:drawOrder>
			<coordinates>20.58610662657428,44.99564762721815,0</coordinates>
		</Point>
	</Placemark>
	<Placemark>
		<name>Sefkerin</name>
		<LookAt>
			<gx:TimeStamp><when>2016-04-16</when>
</gx:TimeStamp>
			<gx:ViewerOptions>
				<gx:option name="historicalimagery"></gx:option>
				<gx:option enabled="0" name="sunlight"></gx:option>
				<gx:option enabled="0" name="streetview"></gx:option>
			</gx:ViewerOptions>
			<longitude>20.58130488603897</longitude>
			<latitude>45.02782246166986</latitude>
			<altitude>0</altitude>
			<heading>-0.1442885597775499</heading>
			<tilt>0</tilt>
			<range>2361.937435558125</range>
			<gx:altitudeMode>relativeToSeaFloor</gx:altitudeMode>
		</LookAt>
		<styleUrl>#msn_shaded_dot7010</styleUrl>
		<Point>
			<gx:drawOrder>1</gx:drawOrder>
			<coordinates>20.58079782820461,45.03051765286268,0</coordinates>
		</Point>
	</Placemark>
	<Placemark>
		<name>Novo Miloševo 4</name>
		<LookAt>
			<gx:TimeStamp><when>2012-05-12</when>
</gx:TimeStamp>
			<gx:ViewerOptions>
				<gx:option name="historicalimagery"></gx:option>
				<gx:option enabled="0" name="sunlight"></gx:option>
				<gx:option enabled="0" name="streetview"></gx:option>
			</gx:ViewerOptions>
			<longitude>20.22507368080486</longitude>
			<latitude>45.74190967072574</latitude>
			<altitude>0</altitude>
			<heading>0.0005003469861325431</heading>
			<tilt>1.107869506309966</tilt>
			<range>2116.47405013751</range>
			<gx:altitudeMode>relativeToSeaFloor</gx:altitudeMode>
		</LookAt>
		<styleUrl>#msn_shaded_dot3</styleUrl>
		<Point>
			<gx:drawOrder>1</gx:drawOrder>
			<coordinates>20.21584770764956,45.74224712101335,0</coordinates>
		</Point>
	</Placemark>
	<Placemark>
		<name>Klek 2</name>
		<LookAt>
			<longitude>20.46827837676022</longitude>
			<latitude>45.41794537876009</latitude>
			<altitude>0</altitude>
			<heading>-0.00697290257586339</heading>
			<tilt>9.427237440654546</tilt>
			<range>1859.990259328061</range>
			<gx:altitudeMode>relativeToSeaFloor</gx:altitudeMode>
		</LookAt>
		<styleUrl>#msn_shaded_dot3</styleUrl>
		<Point>
			<gx:drawOrder>1</gx:drawOrder>
			<coordinates>20.46439543339066,45.41632470504181,0</coordinates>
		</Point>
	</Placemark>
	<Placemark>
		<name>Kikinda</name>
		<LookAt>
			<gx:TimeStamp><when>2020-04-04</when>
</gx:TimeStamp>
			<gx:ViewerOptions>
				<gx:option name="historicalimagery"></gx:option>
				<gx:option enabled="0" name="sunlight"></gx:option>
				<gx:option enabled="0" name="streetview"></gx:option>
			</gx:ViewerOptions>
			<longitude>20.49544109153851</longitude>
			<latitude>45.85721991118736</latitude>
			<altitude>0</altitude>
			<heading>-0.6783794093553963</heading>
			<tilt>9.844101389287635</tilt>
			<range>3020.103624910117</range>
			<gx:altitudeMode>relativeToSeaFloor</gx:altitudeMode>
		</LookAt>
		<styleUrl>#msn_shaded_dot7010</styleUrl>
		<Point>
			<gx:drawOrder>1</gx:drawOrder>
			<coordinates>20.48921872486394,45.85830180274729,0</coordinates>
		</Point>
	</Placemark>
	<Placemark>
		<name>Mokrin 2</name>
		<LookAt>
			<gx:TimeStamp><when>2016-04-12</when>
</gx:TimeStamp>
			<gx:ViewerOptions>
				<gx:option name="historicalimagery"></gx:option>
				<gx:option enabled="0" name="sunlight"></gx:option>
				<gx:option enabled="0" name="streetview"></gx:option>
			</gx:ViewerOptions>
			<longitude>20.49613138448002</longitude>
			<latitude>45.91964813997423</latitude>
			<altitude>0</altitude>
			<heading>-1.271193263093539</heading>
			<tilt>0</tilt>
			<range>1703.542624514763</range>
			<gx:altitudeMode>relativeToSeaFloor</gx:altitudeMode>
		</LookAt>
		<styleUrl>#msn_shaded_dot7010</styleUrl>
		<Point>
			<gx:drawOrder>1</gx:drawOrder>
			<coordinates>20.49381468965064,45.91933790075926,0</coordinates>
		</Point>
	</Placemark>
	<Placemark>
		<name>Crepaja 3</name>
		<LookAt>
			<gx:TimeStamp><when>2020-04-04</when>
</gx:TimeStamp>
			<gx:ViewerOptions>
				<gx:option name="historicalimagery"></gx:option>
				<gx:option enabled="0" name="sunlight"></gx:option>
				<gx:option enabled="0" name="streetview"></gx:option>
			</gx:ViewerOptions>
			<longitude>20.69316648085682</longitude>
			<latitude>45.04826814312377</latitude>
			<altitude>0</altitude>
			<heading>0.2222292070548055</heading>
			<tilt>6.39399670851948</tilt>
			<range>4284.347210650561</range>
			<gx:altitudeMode>relativeToSeaFloor</gx:altitudeMode>
		</LookAt>
		<styleUrl>#msn_shaded_dot3</styleUrl>
		<Point>
			<gx:drawOrder>1</gx:drawOrder>
			<coordinates>20.68235999035436,45.05713071076058,0</coordinates>
		</Point>
	</Placemark>
	<Placemark>
		<name>Tomaševac</name>
		<LookAt>
			<gx:TimeStamp><when>2017-03-27</when>
</gx:TimeStamp>
			<gx:ViewerOptions>
				<gx:option name="historicalimagery"></gx:option>
				<gx:option enabled="0" name="sunlight"></gx:option>
				<gx:option enabled="0" name="streetview"></gx:option>
			</gx:ViewerOptions>
			<longitude>20.69788806061664</longitude>
			<latitude>45.26622815964082</latitude>
			<altitude>0</altitude>
			<heading>-1.272221872585407e-14</heading>
			<tilt>0</tilt>
			<range>999.9999999999853</range>
			<gx:altitudeMode>relativeToSeaFloor</gx:altitudeMode>
		</LookAt>
		<styleUrl>#msn_shaded_dot3</styleUrl>
		<Point>
			<gx:drawOrder>1</gx:drawOrder>
			<coordinates>20.69696453656939,45.26614420513305,0</coordinates>
		</Point>
	</Placemark>
	<Placemark>
		<name>Secanj</name>
		<Snippet maxLines="0"></Snippet>
		<LookAt>
			<longitude>20.7963361111111</longitude>
			<latitude>45.3761222222222</latitude>
			<altitude>0</altitude>
			<heading>0</heading>
			<tilt>0</tilt>
			<range>1000</range>
			<altitudeMode>relativeToGround</altitudeMode>
		</LookAt>
		<styleUrl>#msn_shaded_dot3</styleUrl>
		<ExtendedData>
		</ExtendedData>
		<Point>
			<coordinates>20.79632925749641,45.3761189220352,0</coordinates>
		</Point>
	</Placemark>
	<Placemark>
		<name>Basaid 3</name>
		<Snippet maxLines="0"></Snippet>
		<LookAt>
			<longitude>20.357625</longitude>
			<latitude>45.6153472222222</latitude>
			<altitude>0</altitude>
			<heading>0</heading>
			<tilt>0</tilt>
			<range>1000</range>
			<altitudeMode>relativeToGround</altitudeMode>
		</LookAt>
		<styleUrl>#msn_shaded_dot3</styleUrl>
		<ExtendedData>
		</ExtendedData>
		<Point>
			<coordinates>20.35761352781533,45.61534690662404,0</coordinates>
		</Point>
	</Placemark>
	<Placemark>
		<name>Banatska Topola 5</name>
		<Snippet maxLines="0"></Snippet>
		<LookAt>
			<longitude>20.4158277777778</longitude>
			<latitude>45.6736416666667</latitude>
			<altitude>0</altitude>
			<heading>0</heading>
			<tilt>0</tilt>
			<range>1000</range>
			<altitudeMode>relativeToGround</altitudeMode>
		</LookAt>
		<styleUrl>#msn_shaded_dot3</styleUrl>
		<ExtendedData>
		</ExtendedData>
		<Point>
			<coordinates>20.41582774739671,45.6736343323612,0</coordinates>
		</Point>
	</Placemark>
	<Placemark>
		<name>Melenci 7</name>
		<Snippet maxLines="0"></Snippet>
		<LookAt>
			<longitude>20.4377583333333</longitude>
			<latitude>45.5015361111111</latitude>
			<altitude>0</altitude>
			<heading>0</heading>
			<tilt>0</tilt>
			<range>1000</range>
			<altitudeMode>relativeToGround</altitudeMode>
		</LookAt>
		<styleUrl>#msn_shaded_dot3</styleUrl>
		<ExtendedData>
		</ExtendedData>
		<Point>
			<coordinates>20.43775760433963,45.50152813140853,0</coordinates>
		</Point>
	</Placemark>
	<Placemark>
		<name>Čenta</name>
		<Snippet maxLines="0"></Snippet>
		<LookAt>
			<longitude>20.4198972222222</longitude>
			<latitude>45.1580361111111</latitude>
			<altitude>0</altitude>
			<heading>0</heading>
			<tilt>0</tilt>
			<range>1000</range>
			<altitudeMode>relativeToGround</altitudeMode>
		</LookAt>
		<styleUrl>#msn_shaded_dot3</styleUrl>
		<ExtendedData>
		</ExtendedData>
		<Point>
			<coordinates>20.41988588542642,45.15803498496548,0</coordinates>
		</Point>
	</Placemark>
	<Placemark>
		<name>Sakule 2</name>
		<Snippet maxLines="0"></Snippet>
		<LookAt>
			<longitude>20.49075</longitude>
			<latitude>45.17315</latitude>
			<altitude>0</altitude>
			<heading>0</heading>
			<tilt>0</tilt>
			<range>1000</range>
			<altitudeMode>relativeToGround</altitudeMode>
		</LookAt>
		<styleUrl>#msn_shaded_dot3</styleUrl>
		<ExtendedData>
		</ExtendedData>
		<Point>
			<coordinates>20.49074515821458,45.17314466618976,0</coordinates>
		</Point>
	</Placemark>
	<Placemark>
		<name>Melenci 6</name>
		<Snippet maxLines="0"></Snippet>
		<LookAt>
			<longitude>20.3508277777778</longitude>
			<latitude>45.5774944444444</latitude>
			<altitude>0</altitude>
			<heading>0</heading>
			<tilt>0</tilt>
			<range>1000</range>
			<altitudeMode>relativeToGround</altitudeMode>
		</LookAt>
		<styleUrl>#msn_shaded_dot3</styleUrl>
		<ExtendedData>
		</ExtendedData>
		<Point>
			<coordinates>20.35081642542346,45.57748630445414,0</coordinates>
		</Point>
	</Placemark>
	<Placemark>
		<name>Srpski Itebej</name>
		<Snippet maxLines="0"></Snippet>
		<LookAt>
			<longitude>20.7497888888889</longitude>
			<latitude>45.5500305555556</latitude>
			<altitude>0</altitude>
			<heading>0</heading>
			<tilt>0</tilt>
			<range>1000</range>
			<altitudeMode>relativeToGround</altitudeMode>
		</LookAt>
		<styleUrl>#msn_shaded_dot3</styleUrl>
		<ExtendedData>
		</ExtendedData>
		<Point>
			<coordinates>20.74978726168738,45.55002855849391,0</coordinates>
		</Point>
	</Placemark>
	<Placemark>
		<name>Međa</name>
		<Snippet maxLines="0"></Snippet>
		<LookAt>
			<longitude>20.8144555555556</longitude>
			<latitude>45.55145</latitude>
			<altitude>0</altitude>
			<heading>0</heading>
			<tilt>0</tilt>
			<range>1000</range>
			<altitudeMode>relativeToGround</altitudeMode>
		</LookAt>
		<styleUrl>#msn_shaded_dot3</styleUrl>
		<ExtendedData>
		</ExtendedData>
		<Point>
			<coordinates>20.81445280732694,45.55144804737932,0</coordinates>
		</Point>
	</Placemark>
	<Placemark>
		<name>Lokve</name>
		<Snippet maxLines="0"></Snippet>
		<LookAt>
			<longitude>21.0649666666667</longitude>
			<latitude>45.1619888888889</latitude>
			<altitude>0</altitude>
			<heading>0</heading>
			<tilt>0</tilt>
			<range>1000</range>
			<altitudeMode>relativeToGround</altitudeMode>
		</LookAt>
		<styleUrl>#msn_shaded_dot3</styleUrl>
		<ExtendedData>
		</ExtendedData>
		<Point>
			<coordinates>21.06495497204956,45.16198330031569,0</coordinates>
		</Point>
	</Placemark>
	<Placemark>
		<name>Zrenjanin 5</name>
		<LookAt>
			<gx:TimeStamp><when>2016-05-23</when>
</gx:TimeStamp>
			<gx:ViewerOptions>
				<gx:option name="historicalimagery"></gx:option>
				<gx:option enabled="0" name="sunlight"></gx:option>
				<gx:option enabled="0" name="streetview"></gx:option>
			</gx:ViewerOptions>
			<longitude>20.45517084070923</longitude>
			<latitude>45.43500874314874</latitude>
			<altitude>0</altitude>
			<heading>-0.008718394592770806</heading>
			<tilt>12.88752736187821</tilt>
			<range>2233.404538090565</range>
			<gx:altitudeMode>relativeToSeaFloor</gx:altitudeMode>
		</LookAt>
		<styleUrl>#msn_shaded_dot</styleUrl>
		<Point>
			<gx:drawOrder>1</gx:drawOrder>
			<coordinates>20.45095564728156,45.4407983117785,0</coordinates>
		</Point>
	</Placemark>
	<Placemark>
		<name>Novi Itebej</name>
		<LookAt>
			<gx:TimeStamp><when>2021-05-04</when>
</gx:TimeStamp>
			<gx:ViewerOptions>
				<gx:option name="historicalimagery"></gx:option>
				<gx:option enabled="0" name="sunlight"></gx:option>
				<gx:option enabled="0" name="streetview"></gx:option>
			</gx:ViewerOptions>
			<longitude>20.71588820864341</longitude>
			<latitude>45.50633916185672</latitude>
			<altitude>0</altitude>
			<heading>-0.01982769454744492</heading>
			<tilt>14.68178623099834</tilt>
			<range>1907.678929314215</range>
			<gx:altitudeMode>relativeToSeaFloor</gx:altitudeMode>
		</LookAt>
		<styleUrl>#msn_shaded_dot</styleUrl>
		<Point>
			<gx:drawOrder>1</gx:drawOrder>
			<coordinates>20.710108,45.507052,0</coordinates>
		</Point>
	</Placemark>
	<Placemark>
		<name>Nikolinci</name>
		<LookAt>
			<gx:TimeStamp><when>2019-03-29</when>
</gx:TimeStamp>
			<gx:ViewerOptions>
				<gx:option name="historicalimagery"></gx:option>
				<gx:option enabled="0" name="sunlight"></gx:option>
				<gx:option enabled="0" name="streetview"></gx:option>
			</gx:ViewerOptions>
			<longitude>21.08726931183031</longitude>
			<latitude>45.05137733646949</latitude>
			<altitude>0</altitude>
			<heading>0.1520338330112242</heading>
			<tilt>0</tilt>
			<range>2721.527778641279</range>
			<gx:altitudeMode>relativeToSeaFloor</gx:altitudeMode>
		</LookAt>
		<styleUrl>#msn_shaded_dot</styleUrl>
		<Point>
			<gx:drawOrder>1</gx:drawOrder>
			<coordinates>21.0830158066276,45.05054911395792,0</coordinates>
		</Point>
	</Placemark>
	<Placemark>
		<name>Baranda-Bandaška</name>
		<LookAt>
			<gx:TimeStamp><when>2017-03-27</when>
</gx:TimeStamp>
			<gx:ViewerOptions>
				<gx:option name="historicalimagery"></gx:option>
				<gx:option enabled="0" name="sunlight"></gx:option>
				<gx:option enabled="0" name="streetview"></gx:option>
			</gx:ViewerOptions>
			<longitude>20.43622770591867</longitude>
			<latitude>45.06909044663203</latitude>
			<altitude>0</altitude>
			<heading>0.0006884406190111405</heading>
			<tilt>0</tilt>
			<range>2072.564897526853</range>
			<gx:altitudeMode>relativeToSeaFloor</gx:altitudeMode>
		</LookAt>
		<styleUrl>#msn_shaded_dot10</styleUrl>
		<Point>
			<gx:drawOrder>1</gx:drawOrder>
			<coordinates>20.43566544175976,45.06975457297531,0</coordinates>
		</Point>
	</Placemark>
	<Placemark>
		<name>Vranin-Salaš</name>
		<LookAt>
			<gx:TimeStamp><when>2017-07-04</when>
</gx:TimeStamp>
			<gx:ViewerOptions>
				<gx:option name="historicalimagery"></gx:option>
				<gx:option enabled="0" name="sunlight"></gx:option>
				<gx:option enabled="0" name="streetview"></gx:option>
			</gx:ViewerOptions>
			<longitude>20.74642624657098</longitude>
			<latitude>44.86930857315195</latitude>
			<altitude>0</altitude>
			<heading>5.162717547134704e-08</heading>
			<tilt>0</tilt>
			<range>1111.209381046832</range>
			<gx:altitudeMode>relativeToSeaFloor</gx:altitudeMode>
		</LookAt>
		<styleUrl>#msn_shaded_dot10</styleUrl>
		<Point>
			<gx:drawOrder>1</gx:drawOrder>
			<coordinates>20.74642624657098,44.86930857315195,0</coordinates>
		</Point>
	</Placemark>
</Document>
</kml>
