# Supplementary material for: Resilience, innovation and collapse of settlement networks in later Bronze Age Europe: New survey data from the southern Carpathian Basin
Source: PLoS One. 2023 Nov 10;18(11):e0288750. doi: 10.1371/journal.pone.0288750 (PMC10637690; doi:10.1371/journal.pone.0288750)
Supplement: S4 File — All drawings by Dragan Jovanović. (KML) [file pone.0288750.s004.kml]

<?xml version="1.0" encoding="UTF-8"?>
<kml xmlns="http://www.opengis.net/kml/2.2" xmlns:gx="http://www.google.com/kml/ext/2.2" xmlns:kml="http://www.opengis.net/kml/2.2" xmlns:atom="http://www.w3.org/2005/Atom">
<Folder>
	<name>Temporary Places</name>
	<open>1</open>
	<Document>
		<name>tumuli_in_Banat</name>
		<StyleMap id="m_ylw-pushpin">
			<Pair>
				<key>normal</key>
				<styleUrl>#s_ylw-pushpin</styleUrl>
			</Pair>
			<Pair>
				<key>highlight</key>
				<styleUrl>#s_ylw-pushpin_hl</styleUrl>
			</Pair>
		</StyleMap>
		<StyleMap id="msn_donut">
			<Pair>
				<key>normal</key>
				<styleUrl>#sn_donut</styleUrl>
			</Pair>
			<Pair>
				<key>highlight</key>
				<styleUrl>#sh_donut</styleUrl>
			</Pair>
		</StyleMap>
		<StyleMap id="msn_donut0">
			<Pair>
				<key>normal</key>
				<styleUrl>#sn_donut4</styleUrl>
			</Pair>
			<Pair>
				<key>highlight</key>
				<styleUrl>#sh_donut4</styleUrl>
			</Pair>
		</StyleMap>
		<StyleMap id="msn_donut1">
			<Pair>
				<key>normal</key>
				<styleUrl>#sn_donut1</styleUrl>
			</Pair>
			<Pair>
				<key>highlight</key>
				<styleUrl>#sh_donut00</styleUrl>
			</Pair>
		</StyleMap>
		<StyleMap id="msn_donut11">
			<Pair>
				<key>normal</key>
				<styleUrl>#sn_donut3</styleUrl>
			</Pair>
			<Pair>
				<key>highlight</key>
				<styleUrl>#sh_donut30</styleUrl>
			</Pair>
		</StyleMap>
		<StyleMap id="msn_donut2">
			<Pair>
				<key>normal</key>
				<styleUrl>#sn_donut0</styleUrl>
			</Pair>
			<Pair>
				<key>highlight</key>
				<styleUrl>#sh_donut0</styleUrl>
			</Pair>
		</StyleMap>
		<StyleMap id="msn_donut3">
			<Pair>
				<key>normal</key>
				<styleUrl>#sn_donut001</styleUrl>
			</Pair>
			<Pair>
				<key>highlight</key>
				<styleUrl>#sh_donut001</styleUrl>
			</Pair>
		</StyleMap>
		<StyleMap id="msn_donut4">
			<Pair>
				<key>normal</key>
				<styleUrl>#sn_donut000</styleUrl>
			</Pair>
			<Pair>
				<key>highlight</key>
				<styleUrl>#sh_donut000</styleUrl>
			</Pair>
		</StyleMap>
		<StyleMap id="msn_donut40">
			<Pair>
				<key>normal</key>
				<styleUrl>#sn_donut000</styleUrl>
			</Pair>
			<Pair>
				<key>highlight</key>
				<styleUrl>#sh_donut000</styleUrl>
			</Pair>
		</StyleMap>
		<StyleMap id="msn_donut5">
			<Pair>
				<key>normal</key>
				<styleUrl>#sn_donut5</styleUrl>
			</Pair>
			<Pair>
				<key>highlight</key>
				<styleUrl>#sh_donut3</styleUrl>
			</Pair>
		</StyleMap>
		<StyleMap id="msn_donut6">
			<Pair>
				<key>normal</key>
				<styleUrl>#sn_donut2</styleUrl>
			</Pair>
			<Pair>
				<key>highlight</key>
				<styleUrl>#sh_donut2</styleUrl>
			</Pair>
		</StyleMap>
		<StyleMap id="msn_donut7">
			<Pair>
				<key>normal</key>
				<styleUrl>#sn_donut00</styleUrl>
			</Pair>
			<Pair>
				<key>highlight</key>
				<styleUrl>#sh_donut1</styleUrl>
			</Pair>
		</StyleMap>
		<Style id="s_ylw-pushpin">
			<IconStyle>
				<color>ff0000ff</color>
				<scale>0.5</scale>
				<Icon>
					<href>http://maps.google.com/mapfiles/kml/shapes/donut.png</href>
				</Icon>
			</IconStyle>
		</Style>
		<Style id="s_ylw-pushpin_hl">
			<IconStyle>
				<color>ff0000ff</color>
				<scale>0.590909</scale>
				<Icon>
					<href>http://maps.google.com/mapfiles/kml/shapes/donut.png</href>
				</Icon>
			</IconStyle>
		</Style>
		<Style id="sh_donut">
			<IconStyle>
				<color>ff0000ff</color>
				<scale>0.583334</scale>
				<Icon>
					<href>http://maps.google.com/mapfiles/kml/shapes/donut.png</href>
				</Icon>
			</IconStyle>
			<LabelStyle>
				<color>80ffffff</color>
				<scale>0.5</scale>
			</LabelStyle>
			<LineStyle>
				<color>ffffaaff</color>
				<width>2</width>
			</LineStyle>
		</Style>
		<Style id="sh_donut0">
			<IconStyle>
				<color>ff0000ff</color>
				<scale>0.583334</scale>
				<Icon>
					<href>http://maps.google.com/mapfiles/kml/shapes/donut.png</href>
				</Icon>
			</IconStyle>
			<LabelStyle>
				<color>80ffffff</color>
				<scale>0.5</scale>
			</LabelStyle>
			<LineStyle>
				<color>ffffaaff</color>
				<width>2</width>
			</LineStyle>
		</Style>
		<Style id="sh_donut00">
			<IconStyle>
				<color>ff0000ff</color>
				<scale>0.59091</scale>
				<Icon>
					<href>http://maps.google.com/mapfiles/kml/shapes/donut.png</href>
				</Icon>
			</IconStyle>
			<LabelStyle>
				<color>b3ffffff</color>
				<scale>0.6</scale>
			</LabelStyle>
		</Style>
		<Style id="sh_donut000">
			<IconStyle>
				<color>ff0000ff</color>
				<scale>0.59091</scale>
				<Icon>
					<href>http://maps.google.com/mapfiles/kml/shapes/donut.png</href>
				</Icon>
			</IconStyle>
			<LabelStyle>
				<color>b3ffffff</color>
				<scale>0.6</scale>
			</LabelStyle>
		</Style>
		<Style id="sh_donut001">
			<IconStyle>
				<color>ff0000ff</color>
				<scale>0.59091</scale>
				<Icon>
					<href>http://maps.google.com/mapfiles/kml/shapes/donut.png</href>
				</Icon>
			</IconStyle>
			<LabelStyle>
				<color>b3ffffff</color>
				<scale>0.6</scale>
			</LabelStyle>
		</Style>
		<Style id="sh_donut1">
			<IconStyle>
				<color>ff0000ff</color>
				<scale>0.583334</scale>
				<Icon>
					<href>http://maps.google.com/mapfiles/kml/shapes/donut.png</href>
				</Icon>
			</IconStyle>
			<LabelStyle>
				<color>80ffffff</color>
				<scale>0.5</scale>
			</LabelStyle>
			<LineStyle>
				<color>ffffaaff</color>
				<width>2</width>
			</LineStyle>
		</Style>
		<Style id="sh_donut2">
			<IconStyle>
				<color>ff0000ff</color>
				<scale>0.59091</scale>
				<Icon>
					<href>http://maps.google.com/mapfiles/kml/shapes/donut.png</href>
				</Icon>
			</IconStyle>
			<LabelStyle>
				<color>b3ffffff</color>
				<scale>0.6</scale>
			</LabelStyle>
		</Style>
		<Style id="sh_donut3">
			<IconStyle>
				<color>ff0000ff</color>
				<scale>0.59091</scale>
				<Icon>
					<href>http://maps.google.com/mapfiles/kml/shapes/donut.png</href>
				</Icon>
			</IconStyle>
			<LabelStyle>
				<color>b3ffffff</color>
				<scale>0.6</scale>
			</LabelStyle>
		</Style>
		<Style id="sh_donut30">
			<IconStyle>
				<color>ff0000ff</color>
				<scale>0.59091</scale>
				<Icon>
					<href>http://maps.google.com/mapfiles/kml/shapes/donut.png</href>
				</Icon>
			</IconStyle>
			<LabelStyle>
				<color>b3ffffff</color>
				<scale>0.6</scale>
			</LabelStyle>
		</Style>
		<Style id="sh_donut4">
			<IconStyle>
				<color>ff0000ff</color>
				<scale>0.590909</scale>
				<Icon>
					<href>http://maps.google.com/mapfiles/kml/shapes/donut.png</href>
				</Icon>
			</IconStyle>
		</Style>
		<Style id="sn_donut">
			<IconStyle>
				<color>ff0000ff</color>
				<scale>0.5</scale>
				<Icon>
					<href>http://maps.google.com/mapfiles/kml/shapes/donut.png</href>
				</Icon>
			</IconStyle>
			<LabelStyle>
				<color>80ffffff</color>
				<scale>0.5</scale>
			</LabelStyle>
			<LineStyle>
				<color>ffffaaff</color>
				<width>2</width>
			</LineStyle>
		</Style>
		<Style id="sn_donut0">
			<IconStyle>
				<color>ff0000ff</color>
				<scale>0.5</scale>
				<Icon>
					<href>http://maps.google.com/mapfiles/kml/shapes/donut.png</href>
				</Icon>
			</IconStyle>
			<LabelStyle>
				<color>80ffffff</color>
				<scale>0.5</scale>
			</LabelStyle>
			<LineStyle>
				<color>ffffaaff</color>
				<width>2</width>
			</LineStyle>
		</Style>
		<Style id="sn_donut00">
			<IconStyle>
				<color>ff0000ff</color>
				<scale>0.5</scale>
				<Icon>
					<href>http://maps.google.com/mapfiles/kml/shapes/donut.png</href>
				</Icon>
			</IconStyle>
			<LabelStyle>
				<color>80ffffff</color>
				<scale>0.5</scale>
			</LabelStyle>
			<LineStyle>
				<color>ffffaaff</color>
				<width>2</width>
			</LineStyle>
		</Style>
		<Style id="sn_donut000">
			<IconStyle>
				<color>ff0000ff</color>
				<scale>0.5</scale>
				<Icon>
					<href>http://maps.google.com/mapfiles/kml/shapes/donut.png</href>
				</Icon>
			</IconStyle>
			<LabelStyle>
				<color>b3ffffff</color>
				<scale>0.6</scale>
			</LabelStyle>
		</Style>
		<Style id="sn_donut001">
			<IconStyle>
				<color>ff0000ff</color>
				<scale>0.5</scale>
				<Icon>
					<href>http://maps.google.com/mapfiles/kml/shapes/donut.png</href>
				</Icon>
			</IconStyle>
			<LabelStyle>
				<color>b3ffffff</color>
				<scale>0.6</scale>
			</LabelStyle>
		</Style>
		<Style id="sn_donut1">
			<IconStyle>
				<color>ff0000ff</color>
				<scale>0.5</scale>
				<Icon>
					<href>http://maps.google.com/mapfiles/kml/shapes/donut.png</href>
				</Icon>
			</IconStyle>
			<LabelStyle>
				<color>b3ffffff</color>
				<scale>0.6</scale>
			</LabelStyle>
		</Style>
		<Style id="sn_donut2">
			<IconStyle>
				<color>ff0000ff</color>
				<scale>0.5</scale>
				<Icon>
					<href>http://maps.google.com/mapfiles/kml/shapes/donut.png</href>
				</Icon>
			</IconStyle>
			<LabelStyle>
				<color>b3ffffff</color>
				<scale>0.6</scale>
			</LabelStyle>
		</Style>
		<Style id="sn_donut3">
			<IconStyle>
				<color>ff0000ff</color>
				<scale>0.5</scale>
				<Icon>
					<href>http://maps.google.com/mapfiles/kml/shapes/donut.png</href>
				</Icon>
			</IconStyle>
			<LabelStyle>
				<color>b3ffffff</color>
				<scale>0.6</scale>
			</LabelStyle>
		</Style>
		<Style id="sn_donut4">
			<IconStyle>
				<color>ff0000ff</color>
				<scale>0.5</scale>
				<Icon>
					<href>http://maps.google.com/mapfiles/kml/shapes/donut.png</href>
				</Icon>
			</IconStyle>
		</Style>
		<Style id="sn_donut5">
			<IconStyle>
				<color>ff0000ff</color>
				<scale>0.5</scale>
				<Icon>
					<href>http://maps.google.com/mapfiles/kml/shapes/donut.png</href>
				</Icon>
			</IconStyle>
			<LabelStyle>
				<color>b3ffffff</color>
				<scale>0.6</scale>
			</LabelStyle>
		</Style>
		<Folder>
			<name>Gom/Tell dopunjeno</name>
			<open>1</open>
			<Placemark>
				<LookAt>
					<gx:TimeStamp><when>2016-04-12</when>
</gx:TimeStamp>
					<gx:ViewerOptions>
						<gx:option name="historicalimagery"></gx:option>
						<gx:option enabled="0" name="sunlight"></gx:option>
						<gx:option enabled="0" name="streetview"></gx:option>
					</gx:ViewerOptions>
					<longitude>21.21486989609594</longitude>
					<latitude>45.22477327212153</latitude>
					<altitude>0</altitude>
					<heading>0.3757735395851639</heading>
					<tilt>0</tilt>
					<range>5537.531775563754</range>
					<gx:altitudeMode>relativeToSeaFloor</gx:altitudeMode>
				</LookAt>
				<styleUrl>#msn_donut4</styleUrl>
				<Point>
					<gx:drawOrder>1</gx:drawOrder>
					<coordinates>21.19130487666232,45.21976701044377,0</coordinates>
				</Point>
			</Placemark>
			<Placemark>
				<LookAt>
					<gx:TimeStamp><when>2016-04-12</when>
</gx:TimeStamp>
					<gx:ViewerOptions>
						<gx:option name="historicalimagery"></gx:option>
						<gx:option enabled="0" name="sunlight"></gx:option>
						<gx:option enabled="0" name="streetview"></gx:option>
					</gx:ViewerOptions>
					<longitude>21.21486989609594</longitude>
					<latitude>45.22477327212153</latitude>
					<altitude>0</altitude>
					<heading>0.3757735395851639</heading>
					<tilt>0</tilt>
					<range>5537.531775563754</range>
					<gx:altitudeMode>relativeToSeaFloor</gx:altitudeMode>
				</LookAt>
				<styleUrl>#msn_donut4</styleUrl>
				<Point>
					<gx:drawOrder>1</gx:drawOrder>
					<coordinates>21.19535575361596,45.22738448621012,0</coordinates>
				</Point>
			</Placemark>
			<Placemark>
				<LookAt>
					<gx:TimeStamp><when>2016-04-12</when>
</gx:TimeStamp>
					<gx:ViewerOptions>
						<gx:option name="historicalimagery"></gx:option>
						<gx:option enabled="0" name="sunlight"></gx:option>
						<gx:option enabled="0" name="streetview"></gx:option>
					</gx:ViewerOptions>
					<longitude>21.21486989609594</longitude>
					<latitude>45.22477327212153</latitude>
					<altitude>0</altitude>
					<heading>0.3757735395851639</heading>
					<tilt>0</tilt>
					<range>5537.531775563754</range>
					<gx:altitudeMode>relativeToSeaFloor</gx:altitudeMode>
				</LookAt>
				<styleUrl>#msn_donut4</styleUrl>
				<Point>
					<gx:drawOrder>1</gx:drawOrder>
					<coordinates>21.20935429692242,45.23060024790255,0</coordinates>
				</Point>
			</Placemark>
			<Placemark>
				<LookAt>
					<gx:TimeStamp><when>2016-04-12</when>
</gx:TimeStamp>
					<gx:ViewerOptions>
						<gx:option name="historicalimagery"></gx:option>
						<gx:option enabled="0" name="sunlight"></gx:option>
						<gx:option enabled="0" name="streetview"></gx:option>
					</gx:ViewerOptions>
					<longitude>21.21486989609594</longitude>
					<latitude>45.22477327212153</latitude>
					<altitude>0</altitude>
					<heading>0.3757735395851639</heading>
					<tilt>0</tilt>
					<range>5537.531775563754</range>
					<gx:altitudeMode>relativeToSeaFloor</gx:altitudeMode>
				</LookAt>
				<styleUrl>#msn_donut4</styleUrl>
				<Point>
					<gx:drawOrder>1</gx:drawOrder>
					<coordinates>21.22855832044401,45.22897015528687,0</coordinates>
				</Point>
			</Placemark>
			<Placemark>
				<LookAt>
					<gx:TimeStamp><when>2016-04-12</when>
</gx:TimeStamp>
					<gx:ViewerOptions>
						<gx:option name="historicalimagery"></gx:option>
						<gx:option enabled="0" name="sunlight"></gx:option>
						<gx:option enabled="0" name="streetview"></gx:option>
					</gx:ViewerOptions>
					<longitude>21.21486989609594</longitude>
					<latitude>45.22477327212153</latitude>
					<altitude>0</altitude>
					<heading>0.3757735395851639</heading>
					<tilt>0</tilt>
					<range>5537.531775563754</range>
					<gx:altitudeMode>relativeToSeaFloor</gx:altitudeMode>
				</LookAt>
				<styleUrl>#msn_donut4</styleUrl>
				<Point>
					<gx:drawOrder>1</gx:drawOrder>
					<coordinates>21.2171946537343,45.2254367111984,0</coordinates>
				</Point>
			</Placemark>
			<Placemark>
				<LookAt>
					<gx:TimeStamp><when>2016-04-12</when>
</gx:TimeStamp>
					<gx:ViewerOptions>
						<gx:option name="historicalimagery"></gx:option>
						<gx:option enabled="0" name="sunlight"></gx:option>
						<gx:option enabled="0" name="streetview"></gx:option>
					</gx:ViewerOptions>
					<longitude>21.17655647046451</longitude>
					<latitude>45.22264043163074</latitude>
					<altitude>0</altitude>
					<heading>0.3485767905084823</heading>
					<tilt>0</tilt>
					<range>2450.595733078187</range>
					<gx:altitudeMode>relativeToSeaFloor</gx:altitudeMode>
				</LookAt>
				<styleUrl>#msn_donut4</styleUrl>
				<Point>
					<gx:drawOrder>1</gx:drawOrder>
					<coordinates>21.17004888600426,45.22027771971354,0</coordinates>
				</Point>
			</Placemark>
			<Placemark>
				<LookAt>
					<gx:TimeStamp><when>2016-04-12</when>
</gx:TimeStamp>
					<gx:ViewerOptions>
						<gx:option name="historicalimagery"></gx:option>
						<gx:option enabled="0" name="sunlight"></gx:option>
						<gx:option enabled="0" name="streetview"></gx:option>
					</gx:ViewerOptions>
					<longitude>21.16794773083355</longitude>
					<latitude>45.23362997910483</latitude>
					<altitude>0</altitude>
					<heading>0.3424673218763057</heading>
					<tilt>0</tilt>
					<range>3073.597863186956</range>
					<gx:altitudeMode>relativeToSeaFloor</gx:altitudeMode>
				</LookAt>
				<styleUrl>#msn_donut4</styleUrl>
				<Point>
					<gx:drawOrder>1</gx:drawOrder>
					<coordinates>21.15963667817248,45.2316977362864,0</coordinates>
				</Point>
			</Placemark>
			<Placemark>
				<LookAt>
					<gx:TimeStamp><when>2016-04-12</when>
</gx:TimeStamp>
					<gx:ViewerOptions>
						<gx:option name="historicalimagery"></gx:option>
						<gx:option enabled="0" name="sunlight"></gx:option>
						<gx:option enabled="0" name="streetview"></gx:option>
					</gx:ViewerOptions>
					<longitude>21.15652665630511</longitude>
					<latitude>45.23196358087377</latitude>
					<altitude>0</altitude>
					<heading>0.334359305499491</heading>
					<tilt>0</tilt>
					<range>3075.331548685031</range>
					<gx:altitudeMode>relativeToSeaFloor</gx:altitudeMode>
				</LookAt>
				<styleUrl>#msn_donut4</styleUrl>
				<Point>
					<gx:drawOrder>1</gx:drawOrder>
					<coordinates>21.14651515224554,45.2267374574533,0</coordinates>
				</Point>
			</Placemark>
			<Placemark>
				<LookAt>
					<gx:TimeStamp><when>2016-04-12</when>
</gx:TimeStamp>
					<gx:ViewerOptions>
						<gx:option name="historicalimagery"></gx:option>
						<gx:option enabled="0" name="sunlight"></gx:option>
						<gx:option enabled="0" name="streetview"></gx:option>
					</gx:ViewerOptions>
					<longitude>21.15045164630045</longitude>
					<latitude>45.20892556694219</latitude>
					<altitude>0</altitude>
					<heading>0.3300444740612631</heading>
					<tilt>0</tilt>
					<range>3936.899947638142</range>
					<gx:altitudeMode>relativeToSeaFloor</gx:altitudeMode>
				</LookAt>
				<styleUrl>#msn_donut4</styleUrl>
				<Point>
					<gx:drawOrder>1</gx:drawOrder>
					<coordinates>21.13648899156328,45.21027698526218,0</coordinates>
				</Point>
			</Placemark>
			<Placemark>
				<LookAt>
					<gx:TimeStamp><when>2021-04-25</when>
</gx:TimeStamp>
					<gx:ViewerOptions>
						<gx:option name="historicalimagery"></gx:option>
						<gx:option enabled="0" name="sunlight"></gx:option>
						<gx:option enabled="0" name="streetview"></gx:option>
					</gx:ViewerOptions>
					<longitude>21.15727643839129</longitude>
					<latitude>45.2036367917125</latitude>
					<altitude>0</altitude>
					<heading>0.3348860764636138</heading>
					<tilt>0</tilt>
					<range>3074.139190549023</range>
					<gx:altitudeMode>relativeToSeaFloor</gx:altitudeMode>
				</LookAt>
				<styleUrl>#msn_donut4</styleUrl>
				<Point>
					<gx:drawOrder>1</gx:drawOrder>
					<coordinates>21.14879739237465,45.20312334406021,0</coordinates>
				</Point>
			</Placemark>
			<Placemark>
				<name>Velika mogila</name>
				<LookAt>
					<gx:TimeStamp><when>2016-05-23</when>
</gx:TimeStamp>
					<gx:ViewerOptions>
						<gx:option name="historicalimagery"></gx:option>
						<gx:option enabled="0" name="sunlight"></gx:option>
						<gx:option enabled="0" name="streetview"></gx:option>
					</gx:ViewerOptions>
					<longitude>20.94627053113539</longitude>
					<latitude>45.14442653221154</latitude>
					<altitude>0</altitude>
					<heading>0.1852593035630372</heading>
					<tilt>0</tilt>
					<range>1240.695169776121</range>
					<gx:altitudeMode>relativeToSeaFloor</gx:altitudeMode>
				</LookAt>
				<styleUrl>#msn_donut4</styleUrl>
				<Point>
					<gx:drawOrder>1</gx:drawOrder>
					<coordinates>20.94632201895791,45.14448088066375,0</coordinates>
				</Point>
			</Placemark>
			<Placemark>
				<LookAt>
					<gx:TimeStamp><when>2016-05-23</when>
</gx:TimeStamp>
					<gx:ViewerOptions>
						<gx:option name="historicalimagery"></gx:option>
						<gx:option enabled="0" name="sunlight"></gx:option>
						<gx:option enabled="0" name="streetview"></gx:option>
					</gx:ViewerOptions>
					<longitude>20.9178186409175</longitude>
					<latitude>45.17050234329382</latitude>
					<altitude>0</altitude>
					<heading>0.1650886483342282</heading>
					<tilt>0</tilt>
					<range>1491.410582342274</range>
					<gx:altitudeMode>relativeToSeaFloor</gx:altitudeMode>
				</LookAt>
				<styleUrl>#msn_donut4</styleUrl>
				<Point>
					<gx:drawOrder>1</gx:drawOrder>
					<coordinates>20.91323433639733,45.17175362105007,0</coordinates>
				</Point>
			</Placemark>
			<Placemark>
				<LookAt>
					<gx:TimeStamp><when>2019-03-29</when>
</gx:TimeStamp>
					<gx:ViewerOptions>
						<gx:option name="historicalimagery"></gx:option>
						<gx:option enabled="0" name="sunlight"></gx:option>
						<gx:option enabled="0" name="streetview"></gx:option>
					</gx:ViewerOptions>
					<longitude>20.90395350067413</longitude>
					<latitude>45.19063648402873</latitude>
					<altitude>0</altitude>
					<heading>0.08272356627536932</heading>
					<tilt>0</tilt>
					<range>4926.339247334141</range>
					<gx:altitudeMode>relativeToSeaFloor</gx:altitudeMode>
				</LookAt>
				<styleUrl>#msn_donut4</styleUrl>
				<Point>
					<gx:drawOrder>1</gx:drawOrder>
					<coordinates>20.89059901239713,45.19615562054543,0</coordinates>
				</Point>
			</Placemark>
			<Placemark>
				<name>Lazareva humka</name>
				<LookAt>
					<gx:TimeStamp><when>2019-03-29</when>
</gx:TimeStamp>
					<gx:ViewerOptions>
						<gx:option name="historicalimagery"></gx:option>
						<gx:option enabled="0" name="sunlight"></gx:option>
						<gx:option enabled="0" name="streetview"></gx:option>
					</gx:ViewerOptions>
					<longitude>20.90276843232016</longitude>
					<latitude>45.19834118673769</latitude>
					<altitude>0</altitude>
					<heading>0.08188333845139896</heading>
					<tilt>0</tilt>
					<range>2994.908114481026</range>
					<gx:altitudeMode>relativeToSeaFloor</gx:altitudeMode>
				</LookAt>
				<styleUrl>#msn_donut4</styleUrl>
				<Point>
					<gx:drawOrder>1</gx:drawOrder>
					<coordinates>20.89508429223164,45.20100269653388,0</coordinates>
				</Point>
			</Placemark>
			<Placemark>
				<LookAt>
					<gx:TimeStamp><when>2019-03-29</when>
</gx:TimeStamp>
					<gx:ViewerOptions>
						<gx:option name="historicalimagery"></gx:option>
						<gx:option enabled="0" name="sunlight"></gx:option>
						<gx:option enabled="0" name="streetview"></gx:option>
					</gx:ViewerOptions>
					<longitude>20.79009676822814</longitude>
					<latitude>45.2909503092978</latitude>
					<altitude>0</altitude>
					<heading>0.002595980303524751</heading>
					<tilt>0</tilt>
					<range>4690.400587463977</range>
					<gx:altitudeMode>relativeToSeaFloor</gx:altitudeMode>
				</LookAt>
				<styleUrl>#msn_donut4</styleUrl>
				<Point>
					<gx:drawOrder>1</gx:drawOrder>
					<coordinates>20.76782186697929,45.29200946745963,0</coordinates>
				</Point>
			</Placemark>
			<Placemark>
				<LookAt>
					<gx:TimeStamp><when>2019-03-29</when>
</gx:TimeStamp>
					<gx:ViewerOptions>
						<gx:option name="historicalimagery"></gx:option>
						<gx:option enabled="0" name="sunlight"></gx:option>
						<gx:option enabled="0" name="streetview"></gx:option>
					</gx:ViewerOptions>
					<longitude>20.79009676822814</longitude>
					<latitude>45.2909503092978</latitude>
					<altitude>0</altitude>
					<heading>0.002595980303524751</heading>
					<tilt>0</tilt>
					<range>4690.400587463977</range>
					<gx:altitudeMode>relativeToSeaFloor</gx:altitudeMode>
				</LookAt>
				<styleUrl>#msn_donut4</styleUrl>
				<Point>
					<gx:drawOrder>1</gx:drawOrder>
					<coordinates>20.78407319771216,45.29089816076606,0</coordinates>
				</Point>
			</Placemark>
			<Placemark>
				<LookAt>
					<gx:TimeStamp><when>2019-03-29</when>
</gx:TimeStamp>
					<gx:ViewerOptions>
						<gx:option name="historicalimagery"></gx:option>
						<gx:option enabled="0" name="sunlight"></gx:option>
						<gx:option enabled="0" name="streetview"></gx:option>
					</gx:ViewerOptions>
					<longitude>20.7653516467584</longitude>
					<latitude>45.30233717800365</latitude>
					<altitude>0</altitude>
					<heading>-0.01499014112783479</heading>
					<tilt>0</tilt>
					<range>2093.536922205899</range>
					<gx:altitudeMode>relativeToSeaFloor</gx:altitudeMode>
				</LookAt>
				<styleUrl>#msn_donut4</styleUrl>
				<Point>
					<gx:drawOrder>1</gx:drawOrder>
					<coordinates>20.75564330874899,45.30379397224974,0</coordinates>
				</Point>
			</Placemark>
			<Placemark>
				<LookAt>
					<gx:TimeStamp><when>2019-03-29</when>
</gx:TimeStamp>
					<gx:ViewerOptions>
						<gx:option name="historicalimagery"></gx:option>
						<gx:option enabled="0" name="sunlight"></gx:option>
						<gx:option enabled="0" name="streetview"></gx:option>
					</gx:ViewerOptions>
					<longitude>20.83257272171212</longitude>
					<latitude>45.26252527578536</latitude>
					<altitude>0</altitude>
					<heading>0.03281051640643493</heading>
					<tilt>0</tilt>
					<range>2784.413259367538</range>
					<gx:altitudeMode>relativeToSeaFloor</gx:altitudeMode>
				</LookAt>
				<styleUrl>#msn_donut4</styleUrl>
				<Point>
					<gx:drawOrder>1</gx:drawOrder>
					<coordinates>20.82549124619578,45.26670994744192,0</coordinates>
				</Point>
			</Placemark>
			<Placemark>
				<LookAt>
					<gx:TimeStamp><when>2019-03-29</when>
</gx:TimeStamp>
					<gx:ViewerOptions>
						<gx:option name="historicalimagery"></gx:option>
						<gx:option enabled="0" name="sunlight"></gx:option>
						<gx:option enabled="0" name="streetview"></gx:option>
					</gx:ViewerOptions>
					<longitude>20.83257272171212</longitude>
					<latitude>45.26252527578536</latitude>
					<altitude>0</altitude>
					<heading>0.03281051640643493</heading>
					<tilt>0</tilt>
					<range>2784.413259367538</range>
					<gx:altitudeMode>relativeToSeaFloor</gx:altitudeMode>
				</LookAt>
				<styleUrl>#msn_donut4</styleUrl>
				<Point>
					<gx:drawOrder>1</gx:drawOrder>
					<coordinates>20.82709724547244,45.25835898696449,0</coordinates>
				</Point>
			</Placemark>
			<Placemark>
				<LookAt>
					<gx:TimeStamp><when>2019-03-29</when>
</gx:TimeStamp>
					<gx:ViewerOptions>
						<gx:option name="historicalimagery"></gx:option>
						<gx:option enabled="0" name="sunlight"></gx:option>
						<gx:option enabled="0" name="streetview"></gx:option>
					</gx:ViewerOptions>
					<longitude>20.78799736924006</longitude>
					<latitude>45.25750814345036</latitude>
					<altitude>0</altitude>
					<heading>0.001148691114278082</heading>
					<tilt>0</tilt>
					<range>2786.130543649593</range>
					<gx:altitudeMode>relativeToSeaFloor</gx:altitudeMode>
				</LookAt>
				<styleUrl>#msn_donut4</styleUrl>
				<Point>
					<gx:drawOrder>1</gx:drawOrder>
					<coordinates>20.79230849365007,45.25673475957798,0</coordinates>
				</Point>
			</Placemark>
			<Placemark>
				<LookAt>
					<gx:TimeStamp><when>2019-07-15</when>
</gx:TimeStamp>
					<gx:ViewerOptions>
						<gx:option name="historicalimagery"></gx:option>
						<gx:option enabled="0" name="sunlight"></gx:option>
						<gx:option enabled="0" name="streetview"></gx:option>
					</gx:ViewerOptions>
					<longitude>20.0841639630738</longitude>
					<latitude>46.15381411088155</latitude>
					<altitude>0</altitude>
					<heading>-1.973513015181539</heading>
					<tilt>0</tilt>
					<range>2405.237031924057</range>
					<gx:altitudeMode>relativeToSeaFloor</gx:altitudeMode>
				</LookAt>
				<styleUrl>#msn_donut11</styleUrl>
				<Point>
					<gx:drawOrder>1</gx:drawOrder>
					<coordinates>20.08037377514888,46.15233319792786,0</coordinates>
				</Point>
			</Placemark>
			<Placemark>
				<LookAt>
					<gx:TimeStamp><when>2012-03-10</when>
</gx:TimeStamp>
					<gx:ViewerOptions>
						<gx:option name="historicalimagery"></gx:option>
						<gx:option enabled="0" name="sunlight"></gx:option>
						<gx:option enabled="0" name="streetview"></gx:option>
					</gx:ViewerOptions>
					<longitude>20.47470976334396</longitude>
					<latitude>45.66376126694055</latitude>
					<altitude>0</altitude>
					<heading>0.0447293910556736</heading>
					<tilt>0</tilt>
					<range>2583.190301544176</range>
					<gx:altitudeMode>relativeToSeaFloor</gx:altitudeMode>
				</LookAt>
				<styleUrl>#msn_donut3</styleUrl>
				<Point>
					<gx:drawOrder>1</gx:drawOrder>
					<coordinates>20.46500393210756,45.65995984481912,0</coordinates>
				</Point>
			</Placemark>
			<Placemark>
				<open>1</open>
				<description>B. Karlovac</description>
				<LookAt>
					<gx:TimeStamp><when>2019-03-29</when>
</gx:TimeStamp>
					<gx:ViewerOptions>
						<gx:option name="historicalimagery"></gx:option>
						<gx:option enabled="0" name="sunlight"></gx:option>
						<gx:option enabled="0" name="streetview"></gx:option>
					</gx:ViewerOptions>
					<longitude>21.03048899354614</longitude>
					<latitude>45.05655761682362</latitude>
					<altitude>0</altitude>
					<heading>-0.1852743772369126</heading>
					<tilt>0</tilt>
					<range>1571.526149441964</range>
					<gx:altitudeMode>relativeToSeaFloor</gx:altitudeMode>
				</LookAt>
				<styleUrl>#msn_donut3</styleUrl>
				<Point>
					<gx:drawOrder>1</gx:drawOrder>
					<coordinates>21.02298843855791,45.05837128064347,0</coordinates>
				</Point>
			</Placemark>
			<Placemark>
				<LookAt>
					<gx:TimeStamp><when>2017-03-27</when>
</gx:TimeStamp>
					<gx:ViewerOptions>
						<gx:option name="historicalimagery"></gx:option>
						<gx:option enabled="0" name="sunlight"></gx:option>
						<gx:option enabled="0" name="streetview"></gx:option>
					</gx:ViewerOptions>
					<longitude>20.67224263901903</longitude>
					<latitude>45.37751852704335</latitude>
					<altitude>0</altitude>
					<heading>0.03374071672690487</heading>
					<tilt>0</tilt>
					<range>912.3485975202308</range>
					<gx:altitudeMode>relativeToSeaFloor</gx:altitudeMode>
				</LookAt>
				<styleUrl>#msn_donut3</styleUrl>
				<Point>
					<gx:drawOrder>1</gx:drawOrder>
					<coordinates>20.67049116378637,45.37643121577315,0</coordinates>
				</Point>
			</Placemark>
			<Placemark>
				<LookAt>
					<gx:TimeStamp><when>2017-05-20</when>
</gx:TimeStamp>
					<gx:ViewerOptions>
						<gx:option name="historicalimagery"></gx:option>
						<gx:option enabled="0" name="sunlight"></gx:option>
						<gx:option enabled="0" name="streetview"></gx:option>
					</gx:ViewerOptions>
					<longitude>20.470181358037</longitude>
					<latitude>45.07035828152326</latitude>
					<altitude>0</altitude>
					<heading>-0.1946447279678074</heading>
					<tilt>0</tilt>
					<range>6158.193907215799</range>
					<gx:altitudeMode>relativeToSeaFloor</gx:altitudeMode>
				</LookAt>
				<styleUrl>#msn_donut3</styleUrl>
				<Point>
					<gx:drawOrder>1</gx:drawOrder>
					<coordinates>20.50145836649449,45.07223975807445,0</coordinates>
				</Point>
			</Placemark>
			<Placemark>
				<LookAt>
					<gx:TimeStamp><when>2012-03-10</when>
</gx:TimeStamp>
					<gx:ViewerOptions>
						<gx:option name="historicalimagery"></gx:option>
						<gx:option enabled="0" name="sunlight"></gx:option>
						<gx:option enabled="0" name="streetview"></gx:option>
					</gx:ViewerOptions>
					<longitude>20.46313007795661</longitude>
					<latitude>45.36288840015379</latitude>
					<altitude>0</altitude>
					<heading>3.023146227904145</heading>
					<tilt>0</tilt>
					<range>1465.64541925913</range>
					<gx:altitudeMode>relativeToSeaFloor</gx:altitudeMode>
				</LookAt>
				<styleUrl>#msn_donut3</styleUrl>
				<Point>
					<gx:drawOrder>1</gx:drawOrder>
					<coordinates>20.46097149320726,45.36134424751932,0</coordinates>
				</Point>
			</Placemark>
			<Placemark>
				<description>Pan_Livade   g  ??</description>
				<LookAt>
					<longitude>20.7396293060268</longitude>
					<latitude>44.85902396623845</latitude>
					<altitude>0</altitude>
					<heading>0.219953981784976</heading>
					<tilt>0</tilt>
					<range>300.8554203277924</range>
					<gx:altitudeMode>relativeToSeaFloor</gx:altitudeMode>
				</LookAt>
				<styleUrl>#msn_donut3</styleUrl>
				<Point>
					<gx:drawOrder>1</gx:drawOrder>
					<coordinates>20.73979806701523,44.85911792453045,0</coordinates>
				</Point>
			</Placemark>
			<Placemark>
				<description>Radojevo_gomile</description>
				<LookAt>
					<gx:TimeStamp><when>2016-04-21</when>
</gx:TimeStamp>
					<gx:ViewerOptions>
						<gx:option name="historicalimagery"></gx:option>
						<gx:option enabled="0" name="sunlight"></gx:option>
						<gx:option enabled="0" name="streetview"></gx:option>
					</gx:ViewerOptions>
					<longitude>20.78127863694333</longitude>
					<latitude>45.7072644177858</latitude>
					<altitude>0</altitude>
					<heading>4.093605160711233</heading>
					<tilt>0</tilt>
					<range>3108.814188566789</range>
					<gx:altitudeMode>relativeToSeaFloor</gx:altitudeMode>
				</LookAt>
				<styleUrl>#msn_donut3</styleUrl>
				<Point>
					<gx:drawOrder>1</gx:drawOrder>
					<coordinates>20.78425359102535,45.70838212162529,0</coordinates>
				</Point>
			</Placemark>
			<Placemark>
				<description>Idvor gomila</description>
				<LookAt>
					<gx:TimeStamp><when>2019-03-29</when>
</gx:TimeStamp>
					<gx:ViewerOptions>
						<gx:option name="historicalimagery"></gx:option>
						<gx:option enabled="0" name="sunlight"></gx:option>
						<gx:option enabled="0" name="streetview"></gx:option>
					</gx:ViewerOptions>
					<longitude>20.50312202812298</longitude>
					<latitude>45.17645723563359</latitude>
					<altitude>0</altitude>
					<heading>0.2382743331206391</heading>
					<tilt>0</tilt>
					<range>2696.581547013362</range>
					<gx:altitudeMode>relativeToSeaFloor</gx:altitudeMode>
				</LookAt>
				<styleUrl>#msn_donut3</styleUrl>
				<Point>
					<gx:drawOrder>1</gx:drawOrder>
					<coordinates>20.50269372378811,45.17897539386507,0</coordinates>
				</Point>
			</Placemark>
			<Placemark>
				<description>Idvor  gomila</description>
				<LookAt>
					<gx:TimeStamp><when>2019-03-29</when>
</gx:TimeStamp>
					<gx:ViewerOptions>
						<gx:option name="historicalimagery"></gx:option>
						<gx:option enabled="0" name="sunlight"></gx:option>
						<gx:option enabled="0" name="streetview"></gx:option>
					</gx:ViewerOptions>
					<longitude>20.50333073593772</longitude>
					<latitude>45.17625598579326</latitude>
					<altitude>0</altitude>
					<heading>0.2384223660490431</heading>
					<tilt>0</tilt>
					<range>2581.992565289499</range>
					<gx:altitudeMode>relativeToSeaFloor</gx:altitudeMode>
				</LookAt>
				<styleUrl>#msn_donut3</styleUrl>
				<Point>
					<gx:drawOrder>1</gx:drawOrder>
					<coordinates>20.50760573057595,45.17550841541007,0</coordinates>
				</Point>
			</Placemark>
			<Placemark>
				<description>Seleuš  gomile??</description>
				<LookAt>
					<gx:TimeStamp><when>2019-03-29</when>
</gx:TimeStamp>
					<gx:ViewerOptions>
						<gx:option name="historicalimagery"></gx:option>
						<gx:option enabled="0" name="sunlight"></gx:option>
						<gx:option enabled="0" name="streetview"></gx:option>
					</gx:ViewerOptions>
					<longitude>20.93574759611525</longitude>
					<latitude>45.14599588503484</latitude>
					<altitude>0</altitude>
					<heading>4.451847407366569</heading>
					<tilt>0</tilt>
					<range>2364.72213674021</range>
					<gx:altitudeMode>relativeToSeaFloor</gx:altitudeMode>
				</LookAt>
				<styleUrl>#msn_donut3</styleUrl>
				<Point>
					<gx:drawOrder>1</gx:drawOrder>
					<coordinates>20.92992833754004,45.1464171437215,0</coordinates>
				</Point>
			</Placemark>
			<Placemark>
				<description>Mokrin  g  ??</description>
				<LookAt>
					<gx:TimeStamp><when>2017-03-27</when>
</gx:TimeStamp>
					<gx:ViewerOptions>
						<gx:option name="historicalimagery"></gx:option>
						<gx:option enabled="0" name="sunlight"></gx:option>
						<gx:option enabled="0" name="streetview"></gx:option>
					</gx:ViewerOptions>
					<longitude>20.37882455907474</longitude>
					<latitude>45.88732696850227</latitude>
					<altitude>0</altitude>
					<heading>3.996644546377872</heading>
					<tilt>0</tilt>
					<range>1398.536526399087</range>
					<gx:altitudeMode>relativeToSeaFloor</gx:altitudeMode>
				</LookAt>
				<styleUrl>#msn_donut3</styleUrl>
				<Point>
					<gx:drawOrder>1</gx:drawOrder>
					<coordinates>20.37795271283838,45.88725821541687,0</coordinates>
				</Point>
			</Placemark>
			<Placemark>
				<description>NBečej  g???</description>
				<LookAt>
					<gx:TimeStamp><when>2017-03-27</when>
</gx:TimeStamp>
					<gx:ViewerOptions>
						<gx:option name="historicalimagery"></gx:option>
						<gx:option enabled="0" name="sunlight"></gx:option>
						<gx:option enabled="0" name="streetview"></gx:option>
					</gx:ViewerOptions>
					<longitude>20.20750450834644</longitude>
					<latitude>45.65913779757695</latitude>
					<altitude>0</altitude>
					<heading>-0.1497682385100854</heading>
					<tilt>0</tilt>
					<range>922.5823617188051</range>
					<gx:altitudeMode>relativeToSeaFloor</gx:altitudeMode>
				</LookAt>
				<styleUrl>#msn_donut3</styleUrl>
				<Point>
					<gx:drawOrder>1</gx:drawOrder>
					<coordinates>20.20750450834645,45.65913779757694,0</coordinates>
				</Point>
			</Placemark>
			<Placemark>
				<description>?</description>
				<LookAt>
					<gx:TimeStamp><when>2012-03-10</when>
</gx:TimeStamp>
					<gx:ViewerOptions>
						<gx:option name="historicalimagery"></gx:option>
						<gx:option enabled="0" name="sunlight"></gx:option>
						<gx:option enabled="0" name="streetview"></gx:option>
					</gx:ViewerOptions>
					<longitude>20.44001498493974</longitude>
					<latitude>45.86822524518655</latitude>
					<altitude>0</altitude>
					<heading>-0.418170258221191</heading>
					<tilt>0</tilt>
					<range>3850.392821710729</range>
					<gx:altitudeMode>relativeToSeaFloor</gx:altitudeMode>
				</LookAt>
				<styleUrl>#msn_donut3</styleUrl>
				<Point>
					<gx:drawOrder>1</gx:drawOrder>
					<coordinates>20.44314992493172,45.86532897080199,0</coordinates>
				</Point>
			</Placemark>
			<Placemark>
				<description>?</description>
				<LookAt>
					<gx:TimeStamp><when>2016-04-12</when>
</gx:TimeStamp>
					<gx:ViewerOptions>
						<gx:option name="historicalimagery"></gx:option>
						<gx:option enabled="0" name="sunlight"></gx:option>
						<gx:option enabled="0" name="streetview"></gx:option>
					</gx:ViewerOptions>
					<longitude>20.4414098512698</longitude>
					<latitude>45.86405812683885</latitude>
					<altitude>0</altitude>
					<heading>0.7432495683220094</heading>
					<tilt>0</tilt>
					<range>1268.041995900913</range>
					<gx:altitudeMode>relativeToSeaFloor</gx:altitudeMode>
				</LookAt>
				<styleUrl>#msn_donut3</styleUrl>
				<Point>
					<gx:drawOrder>1</gx:drawOrder>
					<coordinates>20.4392787691187,45.86268651634219,0</coordinates>
				</Point>
			</Placemark>
			<Placemark>
				<description>2012</description>
				<LookAt>
					<gx:TimeStamp><when>2012-03-10</when>
</gx:TimeStamp>
					<gx:ViewerOptions>
						<gx:option name="historicalimagery"></gx:option>
						<gx:option enabled="0" name="sunlight"></gx:option>
						<gx:option enabled="0" name="streetview"></gx:option>
					</gx:ViewerOptions>
					<longitude>20.43647655935355</longitude>
					<latitude>45.85351665210062</latitude>
					<altitude>0</altitude>
					<heading>4.054145633867178</heading>
					<tilt>0</tilt>
					<range>1015.881363185792</range>
					<gx:altitudeMode>relativeToSeaFloor</gx:altitudeMode>
				</LookAt>
				<styleUrl>#msn_donut3</styleUrl>
				<Point>
					<gx:drawOrder>1</gx:drawOrder>
					<coordinates>20.44033677282148,45.85602833003987,0</coordinates>
				</Point>
			</Placemark>
			<Placemark>
				<description>??</description>
				<LookAt>
					<gx:TimeStamp><when>2007-03-27</when>
</gx:TimeStamp>
					<gx:ViewerOptions>
						<gx:option name="historicalimagery"></gx:option>
						<gx:option enabled="0" name="sunlight"></gx:option>
						<gx:option enabled="0" name="streetview"></gx:option>
					</gx:ViewerOptions>
					<longitude>20.40375454772577</longitude>
					<latitude>45.83965461404133</latitude>
					<altitude>0</altitude>
					<heading>0.7162537112883762</heading>
					<tilt>0</tilt>
					<range>573.9466048605153</range>
					<gx:altitudeMode>relativeToSeaFloor</gx:altitudeMode>
				</LookAt>
				<styleUrl>#msn_donut3</styleUrl>
				<Point>
					<gx:drawOrder>1</gx:drawOrder>
					<coordinates>20.40394432389497,45.83930975681128,0</coordinates>
				</Point>
			</Placemark>
			<Placemark>
				<description>??</description>
				<LookAt>
					<gx:TimeStamp><when>2009-10-08</when>
</gx:TimeStamp>
					<gx:ViewerOptions>
						<gx:option name="historicalimagery"></gx:option>
						<gx:option enabled="0" name="sunlight"></gx:option>
						<gx:option enabled="0" name="streetview"></gx:option>
					</gx:ViewerOptions>
					<longitude>20.40422634036936</longitude>
					<latitude>45.84629224838479</latitude>
					<altitude>0</altitude>
					<heading>7.315452556434304</heading>
					<tilt>0</tilt>
					<range>841.1143875593035</range>
					<gx:altitudeMode>relativeToSeaFloor</gx:altitudeMode>
				</LookAt>
				<styleUrl>#msn_donut3</styleUrl>
				<Point>
					<gx:drawOrder>1</gx:drawOrder>
					<coordinates>20.40511819284296,45.84624886850033,0</coordinates>
				</Point>
			</Placemark>
			<Placemark>
				<LookAt>
					<gx:TimeStamp><when>2013-06-17</when>
</gx:TimeStamp>
					<gx:ViewerOptions>
						<gx:option name="historicalimagery"></gx:option>
						<gx:option enabled="0" name="sunlight"></gx:option>
						<gx:option enabled="0" name="streetview"></gx:option>
					</gx:ViewerOptions>
					<longitude>20.41253039589078</longitude>
					<latitude>45.84795832941119</latitude>
					<altitude>0</altitude>
					<heading>7.321450341400889</heading>
					<tilt>0</tilt>
					<range>619.5991388080245</range>
					<gx:altitudeMode>relativeToSeaFloor</gx:altitudeMode>
				</LookAt>
				<styleUrl>#msn_donut3</styleUrl>
				<Point>
					<gx:drawOrder>1</gx:drawOrder>
					<coordinates>20.41239395892769,45.84786115806011,0</coordinates>
				</Point>
			</Placemark>
			<Placemark>
				<LookAt>
					<gx:TimeStamp><when>2012-03-10</when>
</gx:TimeStamp>
					<gx:ViewerOptions>
						<gx:option name="historicalimagery"></gx:option>
						<gx:option enabled="0" name="sunlight"></gx:option>
						<gx:option enabled="0" name="streetview"></gx:option>
					</gx:ViewerOptions>
					<longitude>20.43093339150841</longitude>
					<latitude>45.85054870844556</latitude>
					<altitude>0</altitude>
					<heading>4.0501681643419</heading>
					<tilt>0</tilt>
					<range>2960.724383776705</range>
					<gx:altitudeMode>relativeToSeaFloor</gx:altitudeMode>
				</LookAt>
				<styleUrl>#msn_donut3</styleUrl>
				<Point>
					<gx:drawOrder>1</gx:drawOrder>
					<coordinates>20.42433035423028,45.85064875848637,0</coordinates>
				</Point>
			</Placemark>
			<Placemark>
				<description>?</description>
				<LookAt>
					<gx:TimeStamp><when>2012-03-10</when>
</gx:TimeStamp>
					<gx:ViewerOptions>
						<gx:option name="historicalimagery"></gx:option>
						<gx:option enabled="0" name="sunlight"></gx:option>
						<gx:option enabled="0" name="streetview"></gx:option>
					</gx:ViewerOptions>
					<longitude>20.42776107787225</longitude>
					<latitude>45.85110758080882</latitude>
					<altitude>0</altitude>
					<heading>4.047891938775972</heading>
					<tilt>0</tilt>
					<range>1320.812471295427</range>
					<gx:altitudeMode>relativeToSeaFloor</gx:altitudeMode>
				</LookAt>
				<styleUrl>#msn_donut3</styleUrl>
				<Point>
					<gx:drawOrder>1</gx:drawOrder>
					<coordinates>20.43108636234683,45.8523766870975,0</coordinates>
				</Point>
			</Placemark>
			<Placemark>
				<LookAt>
					<gx:TimeStamp><when>2012-03-10</when>
</gx:TimeStamp>
					<gx:ViewerOptions>
						<gx:option name="historicalimagery"></gx:option>
						<gx:option enabled="0" name="sunlight"></gx:option>
						<gx:option enabled="0" name="streetview"></gx:option>
					</gx:ViewerOptions>
					<longitude>20.39211616680584</longitude>
					<latitude>45.84023586293269</latitude>
					<altitude>0</altitude>
					<heading>1.201016230738139</heading>
					<tilt>0</tilt>
					<range>1857.448182718914</range>
					<gx:altitudeMode>relativeToSeaFloor</gx:altitudeMode>
				</LookAt>
				<styleUrl>#msn_donut3</styleUrl>
				<Point>
					<gx:drawOrder>1</gx:drawOrder>
					<coordinates>20.39103437660064,45.84000004542372,0</coordinates>
				</Point>
			</Placemark>
			<Placemark>
				<LookAt>
					<gx:TimeStamp><when>2012-03-10</when>
</gx:TimeStamp>
					<gx:ViewerOptions>
						<gx:option name="historicalimagery"></gx:option>
						<gx:option enabled="0" name="sunlight"></gx:option>
						<gx:option enabled="0" name="streetview"></gx:option>
					</gx:ViewerOptions>
					<longitude>20.38472860767756</longitude>
					<latitude>45.83677600810552</latitude>
					<altitude>0</altitude>
					<heading>1.195716339237249</heading>
					<tilt>0</tilt>
					<range>2379.298779245103</range>
					<gx:altitudeMode>relativeToSeaFloor</gx:altitudeMode>
				</LookAt>
				<styleUrl>#msn_donut3</styleUrl>
				<Point>
					<gx:drawOrder>1</gx:drawOrder>
					<coordinates>20.38498511632454,45.83780247915999,0</coordinates>
				</Point>
			</Placemark>
			<Placemark>
				<LookAt>
					<gx:TimeStamp><when>2012-03-10</when>
</gx:TimeStamp>
					<gx:ViewerOptions>
						<gx:option name="historicalimagery"></gx:option>
						<gx:option enabled="0" name="sunlight"></gx:option>
						<gx:option enabled="0" name="streetview"></gx:option>
					</gx:ViewerOptions>
					<longitude>20.38472860767756</longitude>
					<latitude>45.83677600810552</latitude>
					<altitude>0</altitude>
					<heading>1.195716339237249</heading>
					<tilt>0</tilt>
					<range>2379.298779245103</range>
					<gx:altitudeMode>relativeToSeaFloor</gx:altitudeMode>
				</LookAt>
				<styleUrl>#msn_donut3</styleUrl>
				<Point>
					<gx:drawOrder>1</gx:drawOrder>
					<coordinates>20.38486974730103,45.83470582333145,0</coordinates>
				</Point>
			</Placemark>
			<Placemark>
				<LookAt>
					<gx:TimeStamp><when>2012-03-10</when>
</gx:TimeStamp>
					<gx:ViewerOptions>
						<gx:option name="historicalimagery"></gx:option>
						<gx:option enabled="0" name="sunlight"></gx:option>
						<gx:option enabled="0" name="streetview"></gx:option>
					</gx:ViewerOptions>
					<longitude>20.38981302623504</longitude>
					<latitude>45.83675222406075</latitude>
					<altitude>0</altitude>
					<heading>1.199361466086591</heading>
					<tilt>0</tilt>
					<range>3424.907199010519</range>
					<gx:altitudeMode>relativeToSeaFloor</gx:altitudeMode>
				</LookAt>
				<styleUrl>#msn_donut3</styleUrl>
				<Point>
					<gx:drawOrder>1</gx:drawOrder>
					<coordinates>20.38159141710252,45.83335306257826,0</coordinates>
				</Point>
			</Placemark>
			<Placemark>
				<LookAt>
					<gx:TimeStamp><when>2012-03-10</when>
</gx:TimeStamp>
					<gx:ViewerOptions>
						<gx:option name="historicalimagery"></gx:option>
						<gx:option enabled="0" name="sunlight"></gx:option>
						<gx:option enabled="0" name="streetview"></gx:option>
					</gx:ViewerOptions>
					<longitude>20.38981302623504</longitude>
					<latitude>45.83675222406075</latitude>
					<altitude>0</altitude>
					<heading>1.199361466086591</heading>
					<tilt>0</tilt>
					<range>3424.907199010519</range>
					<gx:altitudeMode>relativeToSeaFloor</gx:altitudeMode>
				</LookAt>
				<styleUrl>#msn_donut3</styleUrl>
				<Point>
					<gx:drawOrder>1</gx:drawOrder>
					<coordinates>20.38367877697055,45.83038132892817,0</coordinates>
				</Point>
			</Placemark>
			<Placemark>
				<LookAt>
					<gx:TimeStamp><when>2016-05-23</when>
</gx:TimeStamp>
					<gx:ViewerOptions>
						<gx:option name="historicalimagery"></gx:option>
						<gx:option enabled="0" name="sunlight"></gx:option>
						<gx:option enabled="0" name="streetview"></gx:option>
					</gx:ViewerOptions>
					<longitude>20.62938221002856</longitude>
					<latitude>45.7739741182397</latitude>
					<altitude>0</altitude>
					<heading>-1.581534689098378</heading>
					<tilt>0</tilt>
					<range>1249.17609133507</range>
					<gx:altitudeMode>relativeToSeaFloor</gx:altitudeMode>
				</LookAt>
				<styleUrl>#msn_donut3</styleUrl>
				<Point>
					<gx:drawOrder>1</gx:drawOrder>
					<coordinates>20.62782938529101,45.77372953865503,0</coordinates>
				</Point>
			</Placemark>
			<Placemark>
				<LookAt>
					<gx:TimeStamp><when>2012-03-10</when>
</gx:TimeStamp>
					<gx:ViewerOptions>
						<gx:option name="historicalimagery"></gx:option>
						<gx:option enabled="0" name="sunlight"></gx:option>
						<gx:option enabled="0" name="streetview"></gx:option>
					</gx:ViewerOptions>
					<longitude>20.38981302623504</longitude>
					<latitude>45.83675222406075</latitude>
					<altitude>0</altitude>
					<heading>1.199361466086591</heading>
					<tilt>0</tilt>
					<range>3424.907199010519</range>
					<gx:altitudeMode>relativeToSeaFloor</gx:altitudeMode>
				</LookAt>
				<styleUrl>#msn_donut3</styleUrl>
				<Point>
					<gx:drawOrder>1</gx:drawOrder>
					<coordinates>20.38239170917235,45.82865605840643,0</coordinates>
				</Point>
			</Placemark>
			<Placemark>
				<LookAt>
					<gx:TimeStamp><when>2012-03-10</when>
</gx:TimeStamp>
					<gx:ViewerOptions>
						<gx:option name="historicalimagery"></gx:option>
						<gx:option enabled="0" name="sunlight"></gx:option>
						<gx:option enabled="0" name="streetview"></gx:option>
					</gx:ViewerOptions>
					<longitude>20.39701566825838</longitude>
					<latitude>45.83639462720817</latitude>
					<altitude>0</altitude>
					<heading>1.204528685273447</heading>
					<tilt>0</tilt>
					<range>1634.404676239465</range>
					<gx:altitudeMode>relativeToSeaFloor</gx:altitudeMode>
				</LookAt>
				<styleUrl>#msn_donut3</styleUrl>
				<Point>
					<gx:drawOrder>1</gx:drawOrder>
					<coordinates>20.39968186454176,45.83683651823068,0</coordinates>
				</Point>
			</Placemark>
			<Placemark>
				<description>G</description>
				<LookAt>
					<gx:TimeStamp><when>2012-03-10</when>
</gx:TimeStamp>
					<gx:ViewerOptions>
						<gx:option name="historicalimagery"></gx:option>
						<gx:option enabled="0" name="sunlight"></gx:option>
						<gx:option enabled="0" name="streetview"></gx:option>
					</gx:ViewerOptions>
					<longitude>20.3961765383484</longitude>
					<latitude>45.84052450865168</latitude>
					<altitude>0</altitude>
					<heading>0.7108175630687655</heading>
					<tilt>0</tilt>
					<range>1351.544779646189</range>
					<gx:altitudeMode>relativeToSeaFloor</gx:altitudeMode>
				</LookAt>
				<styleUrl>#msn_donut3</styleUrl>
				<Point>
					<gx:drawOrder>1</gx:drawOrder>
					<coordinates>20.39447802743633,45.84088299062869,0</coordinates>
				</Point>
			</Placemark>
			<Placemark>
				<description>Tomaševac1  g  ??</description>
				<LookAt>
					<gx:TimeStamp><when>2019-03-29</when>
</gx:TimeStamp>
					<gx:ViewerOptions>
						<gx:option name="historicalimagery"></gx:option>
						<gx:option enabled="0" name="sunlight"></gx:option>
						<gx:option enabled="0" name="streetview"></gx:option>
					</gx:ViewerOptions>
					<longitude>20.6691775197188</longitude>
					<latitude>45.26520155756136</latitude>
					<altitude>0</altitude>
					<heading>-2.806598741674173</heading>
					<tilt>0</tilt>
					<range>1186.153678725859</range>
					<gx:altitudeMode>relativeToSeaFloor</gx:altitudeMode>
				</LookAt>
				<styleUrl>#msn_donut3</styleUrl>
				<Point>
					<gx:drawOrder>1</gx:drawOrder>
					<coordinates>20.67129821470408,45.26596517891811,0</coordinates>
				</Point>
			</Placemark>
			<Placemark>
				<description>Ilanđa1  g ??  20120405</description>
				<LookAt>
					<gx:TimeStamp><when>2019-03-29</when>
</gx:TimeStamp>
					<gx:ViewerOptions>
						<gx:option name="historicalimagery"></gx:option>
						<gx:option enabled="0" name="sunlight"></gx:option>
						<gx:option enabled="0" name="streetview"></gx:option>
					</gx:ViewerOptions>
					<longitude>20.90672239004335</longitude>
					<latitude>45.15057898652367</latitude>
					<altitude>0</altitude>
					<heading>4.431280162338432</heading>
					<tilt>0</tilt>
					<range>2364.722136740051</range>
					<gx:altitudeMode>relativeToSeaFloor</gx:altitudeMode>
				</LookAt>
				<styleUrl>#msn_donut3</styleUrl>
				<Point>
					<gx:drawOrder>1</gx:drawOrder>
					<coordinates>20.90869327327519,45.1515290067133,0</coordinates>
				</Point>
			</Placemark>
			<Placemark>
				<description>Hodič g ??</description>
				<LookAt>
					<gx:TimeStamp><when>2007-03-27</when>
</gx:TimeStamp>
					<gx:ViewerOptions>
						<gx:option name="historicalimagery"></gx:option>
						<gx:option enabled="0" name="sunlight"></gx:option>
						<gx:option enabled="0" name="streetview"></gx:option>
					</gx:ViewerOptions>
					<longitude>20.23837481078142</longitude>
					<latitude>45.91012917703851</latitude>
					<altitude>0</altitude>
					<heading>3.856367608730724</heading>
					<tilt>0</tilt>
					<range>294.1814805092657</range>
					<gx:altitudeMode>relativeToSeaFloor</gx:altitudeMode>
				</LookAt>
				<styleUrl>#msn_donut3</styleUrl>
				<Point>
					<gx:drawOrder>1</gx:drawOrder>
					<coordinates>20.23778394515512,45.91007020019194,0</coordinates>
				</Point>
			</Placemark>
			<Placemark>
				<description>Hodič  g  ??</description>
				<LookAt>
					<gx:TimeStamp><when>2017-03-27</when>
</gx:TimeStamp>
					<gx:ViewerOptions>
						<gx:option name="historicalimagery"></gx:option>
						<gx:option enabled="0" name="sunlight"></gx:option>
						<gx:option enabled="0" name="streetview"></gx:option>
					</gx:ViewerOptions>
					<longitude>20.23627986531196</longitude>
					<latitude>45.91208833779401</latitude>
					<altitude>0</altitude>
					<heading>0.002805468193326342</heading>
					<tilt>0</tilt>
					<range>454.1210815658267</range>
					<gx:altitudeMode>relativeToSeaFloor</gx:altitudeMode>
				</LookAt>
				<styleUrl>#msn_donut3</styleUrl>
				<Point>
					<gx:drawOrder>1</gx:drawOrder>
					<coordinates>20.23384340572118,45.91250544458902,0</coordinates>
				</Point>
			</Placemark>
			<Placemark>
				<description>g</description>
				<LookAt>
					<gx:TimeStamp><when>2017-03-27</when>
</gx:TimeStamp>
					<gx:ViewerOptions>
						<gx:option name="historicalimagery"></gx:option>
						<gx:option enabled="0" name="sunlight"></gx:option>
						<gx:option enabled="0" name="streetview"></gx:option>
					</gx:ViewerOptions>
					<longitude>20.37809244124273</longitude>
					<latitude>45.83205492012456</latitude>
					<altitude>0</altitude>
					<heading>-0.2387654199512287</heading>
					<tilt>0</tilt>
					<range>2688.5504652566</range>
					<gx:altitudeMode>relativeToSeaFloor</gx:altitudeMode>
				</LookAt>
				<styleUrl>#msn_donut3</styleUrl>
				<Point>
					<gx:drawOrder>1</gx:drawOrder>
					<coordinates>20.37572984590844,45.83067138759137,0</coordinates>
				</Point>
			</Placemark>
			<Placemark>
				<description>Kumane_g_ 20170327</description>
				<LookAt>
					<gx:TimeStamp><when>2017-03-27</when>
</gx:TimeStamp>
					<gx:ViewerOptions>
						<gx:option name="historicalimagery"></gx:option>
						<gx:option enabled="0" name="sunlight"></gx:option>
						<gx:option enabled="0" name="streetview"></gx:option>
					</gx:ViewerOptions>
					<longitude>20.24413533656748</longitude>
					<latitude>45.55749355550229</latitude>
					<altitude>0</altitude>
					<heading>-0.3569856171213795</heading>
					<tilt>1.361322925128107</tilt>
					<range>2727.25788489978</range>
					<gx:altitudeMode>relativeToSeaFloor</gx:altitudeMode>
				</LookAt>
				<styleUrl>#msn_donut1</styleUrl>
				<Point>
					<gx:drawOrder>1</gx:drawOrder>
					<coordinates>20.23660136770885,45.55761689421801,0</coordinates>
				</Point>
			</Placemark>
			<Placemark>
				<description>BAranđelovo  g</description>
				<LookAt>
					<gx:TimeStamp><when>2017-03-24</when>
</gx:TimeStamp>
					<gx:ViewerOptions>
						<gx:option name="historicalimagery"></gx:option>
						<gx:option enabled="0" name="sunlight"></gx:option>
						<gx:option enabled="0" name="streetview"></gx:option>
					</gx:ViewerOptions>
					<longitude>20.24778491943975</longitude>
					<latitude>46.03570268451037</latitude>
					<altitude>0</altitude>
					<heading>4.390128608440234</heading>
					<tilt>0</tilt>
					<range>2411.978517298703</range>
					<gx:altitudeMode>relativeToSeaFloor</gx:altitudeMode>
				</LookAt>
				<styleUrl>#msn_donut3</styleUrl>
				<Point>
					<gx:drawOrder>1</gx:drawOrder>
					<coordinates>20.24821378437632,46.0391640569092,0</coordinates>
				</Point>
			</Placemark>
			<Placemark>
				<description>B.Aranđelovo_J2012_2016</description>
				<LookAt>
					<gx:TimeStamp><when>2017-03-24</when>
</gx:TimeStamp>
					<gx:ViewerOptions>
						<gx:option name="historicalimagery"></gx:option>
						<gx:option enabled="0" name="sunlight"></gx:option>
						<gx:option enabled="0" name="streetview"></gx:option>
					</gx:ViewerOptions>
					<longitude>20.24778491943975</longitude>
					<latitude>46.03570268451037</latitude>
					<altitude>0</altitude>
					<heading>4.390128608440234</heading>
					<tilt>0</tilt>
					<range>2411.978517298703</range>
					<gx:altitudeMode>relativeToSeaFloor</gx:altitudeMode>
				</LookAt>
				<styleUrl>#msn_donut3</styleUrl>
				<Point>
					<gx:drawOrder>1</gx:drawOrder>
					<coordinates>20.2481511248863,46.03568316654642,0</coordinates>
				</Point>
			</Placemark>
			<Placemark>
				<description>g  ??</description>
				<LookAt>
					<gx:TimeStamp><when>2012-03-10</when>
</gx:TimeStamp>
					<gx:ViewerOptions>
						<gx:option name="historicalimagery"></gx:option>
						<gx:option enabled="0" name="sunlight"></gx:option>
						<gx:option enabled="0" name="streetview"></gx:option>
					</gx:ViewerOptions>
					<longitude>20.4917095144563</longitude>
					<latitude>45.91300129247963</latitude>
					<altitude>0</altitude>
					<heading>7.378267681803728</heading>
					<tilt>0</tilt>
					<range>1558.246979766161</range>
					<gx:altitudeMode>relativeToSeaFloor</gx:altitudeMode>
				</LookAt>
				<styleUrl>#msn_donut3</styleUrl>
				<Point>
					<gx:drawOrder>1</gx:drawOrder>
					<coordinates>20.48506601619684,45.90989292503461,0</coordinates>
				</Point>
			</Placemark>
			<Placemark>
				<description>g  ??</description>
				<LookAt>
					<gx:TimeStamp><when>2012-05-12</when>
</gx:TimeStamp>
					<gx:ViewerOptions>
						<gx:option name="historicalimagery"></gx:option>
						<gx:option enabled="0" name="sunlight"></gx:option>
						<gx:option enabled="0" name="streetview"></gx:option>
					</gx:ViewerOptions>
					<longitude>20.45172760170231</longitude>
					<latitude>45.88369780847013</latitude>
					<altitude>0</altitude>
					<heading>-15.23323288479238</heading>
					<tilt>0</tilt>
					<range>571.5661032651851</range>
					<gx:altitudeMode>relativeToSeaFloor</gx:altitudeMode>
				</LookAt>
				<styleUrl>#msn_donut3</styleUrl>
				<Point>
					<gx:drawOrder>1</gx:drawOrder>
					<coordinates>20.45143497212247,45.88253057656894,0</coordinates>
				</Point>
			</Placemark>
			<Placemark>
				<description>g  ??</description>
				<LookAt>
					<gx:TimeStamp><when>2012-03-10</when>
</gx:TimeStamp>
					<gx:ViewerOptions>
						<gx:option name="historicalimagery"></gx:option>
						<gx:option enabled="0" name="sunlight"></gx:option>
						<gx:option enabled="0" name="streetview"></gx:option>
					</gx:ViewerOptions>
					<longitude>20.43829213252205</longitude>
					<latitude>45.88004696223609</latitude>
					<altitude>0</altitude>
					<heading>-0.4194146973297411</heading>
					<tilt>0</tilt>
					<range>1578.103636368234</range>
					<gx:altitudeMode>relativeToSeaFloor</gx:altitudeMode>
				</LookAt>
				<styleUrl>#msn_donut3</styleUrl>
				<Point>
					<gx:drawOrder>1</gx:drawOrder>
					<coordinates>20.44081755426234,45.88059677928132,0</coordinates>
				</Point>
			</Placemark>
			<Placemark>
				<description>g  ??</description>
				<LookAt>
					<gx:TimeStamp><when>2013-06-17</when>
</gx:TimeStamp>
					<gx:ViewerOptions>
						<gx:option name="historicalimagery"></gx:option>
						<gx:option enabled="0" name="sunlight"></gx:option>
						<gx:option enabled="0" name="streetview"></gx:option>
					</gx:ViewerOptions>
					<longitude>20.43592516927981</longitude>
					<latitude>45.88206626948142</latitude>
					<altitude>0</altitude>
					<heading>1.23244124452514</heading>
					<tilt>0</tilt>
					<range>1638.357855302036</range>
					<gx:altitudeMode>relativeToSeaFloor</gx:altitudeMode>
				</LookAt>
				<styleUrl>#msn_donut3</styleUrl>
				<Point>
					<gx:drawOrder>1</gx:drawOrder>
					<coordinates>20.43132470403106,45.8805393595379,0</coordinates>
				</Point>
			</Placemark>
			<Placemark>
				<description>g (3) ???</description>
				<LookAt>
					<gx:TimeStamp><when>2013-06-17</when>
</gx:TimeStamp>
					<gx:ViewerOptions>
						<gx:option name="historicalimagery"></gx:option>
						<gx:option enabled="0" name="sunlight"></gx:option>
						<gx:option enabled="0" name="streetview"></gx:option>
					</gx:ViewerOptions>
					<longitude>20.42864280564127</longitude>
					<latitude>45.88028222115936</latitude>
					<altitude>0</altitude>
					<heading>1.227213253895569</heading>
					<tilt>0</tilt>
					<range>3759.893555972879</range>
					<gx:altitudeMode>relativeToSeaFloor</gx:altitudeMode>
				</LookAt>
				<styleUrl>#msn_donut3</styleUrl>
				<Point>
					<gx:drawOrder>1</gx:drawOrder>
					<coordinates>20.42420238232867,45.88568022453461,0</coordinates>
				</Point>
			</Placemark>
			<Placemark>
				<description>g  ??</description>
				<LookAt>
					<gx:TimeStamp><when>2012-03-10</when>
</gx:TimeStamp>
					<gx:ViewerOptions>
						<gx:option name="historicalimagery"></gx:option>
						<gx:option enabled="0" name="sunlight"></gx:option>
						<gx:option enabled="0" name="streetview"></gx:option>
					</gx:ViewerOptions>
					<longitude>20.45492545174422</longitude>
					<latitude>45.92130296161802</latitude>
					<altitude>0</altitude>
					<heading>1.246064721613553</heading>
					<tilt>0</tilt>
					<range>1041.923676917517</range>
					<gx:altitudeMode>relativeToSeaFloor</gx:altitudeMode>
				</LookAt>
				<styleUrl>#msn_donut3</styleUrl>
				<Point>
					<gx:drawOrder>1</gx:drawOrder>
					<coordinates>20.45081922615995,45.92166798544561,0</coordinates>
				</Point>
			</Placemark>
			<Placemark>
				<description>g  ??</description>
				<LookAt>
					<gx:TimeStamp><when>2012-03-10</when>
</gx:TimeStamp>
					<gx:ViewerOptions>
						<gx:option name="historicalimagery"></gx:option>
						<gx:option enabled="0" name="sunlight"></gx:option>
						<gx:option enabled="0" name="streetview"></gx:option>
					</gx:ViewerOptions>
					<longitude>20.44751425844631</longitude>
					<latitude>45.87963011324208</latitude>
					<altitude>0</altitude>
					<heading>1.240767033887227</heading>
					<tilt>0</tilt>
					<range>1448.660083906801</range>
					<gx:altitudeMode>relativeToSeaFloor</gx:altitudeMode>
				</LookAt>
				<styleUrl>#msn_donut3</styleUrl>
				<Point>
					<gx:drawOrder>1</gx:drawOrder>
					<coordinates>20.44752707267842,45.87871492025214,0</coordinates>
				</Point>
			</Placemark>
			<Placemark>
				<description>g  ??</description>
				<LookAt>
					<gx:TimeStamp><when>2012-03-10</when>
</gx:TimeStamp>
					<gx:ViewerOptions>
						<gx:option name="historicalimagery"></gx:option>
						<gx:option enabled="0" name="sunlight"></gx:option>
						<gx:option enabled="0" name="streetview"></gx:option>
					</gx:ViewerOptions>
					<longitude>20.44789799324796</longitude>
					<latitude>45.88029318141358</latitude>
					<altitude>0</altitude>
					<heading>1.241042473203935</heading>
					<tilt>0</tilt>
					<range>778.9567239712106</range>
					<gx:altitudeMode>relativeToSeaFloor</gx:altitudeMode>
				</LookAt>
				<styleUrl>#msn_donut3</styleUrl>
				<Point>
					<gx:drawOrder>1</gx:drawOrder>
					<coordinates>20.44831394636659,45.88058810719999,0</coordinates>
				</Point>
			</Placemark>
			<Placemark>
				<description>g  ??</description>
				<LookAt>
					<gx:TimeStamp><when>2012-03-10</when>
</gx:TimeStamp>
					<gx:ViewerOptions>
						<gx:option name="historicalimagery"></gx:option>
						<gx:option enabled="0" name="sunlight"></gx:option>
						<gx:option enabled="0" name="streetview"></gx:option>
					</gx:ViewerOptions>
					<longitude>20.44731311616557</longitude>
					<latitude>45.87979591389136</latitude>
					<altitude>0</altitude>
					<heading>1.240622640804005</heading>
					<tilt>0</tilt>
					<range>1448.711709454685</range>
					<gx:altitudeMode>relativeToSeaFloor</gx:altitudeMode>
				</LookAt>
				<styleUrl>#msn_donut3</styleUrl>
				<Point>
					<gx:drawOrder>1</gx:drawOrder>
					<coordinates>20.44201099437841,45.87966018271744,0</coordinates>
				</Point>
			</Placemark>
			<Placemark>
				<description>g  ??</description>
				<LookAt>
					<gx:TimeStamp><when>2012-03-10</when>
</gx:TimeStamp>
					<gx:ViewerOptions>
						<gx:option name="historicalimagery"></gx:option>
						<gx:option enabled="0" name="sunlight"></gx:option>
						<gx:option enabled="0" name="streetview"></gx:option>
					</gx:ViewerOptions>
					<longitude>20.42943714595971</longitude>
					<latitude>45.86540398558639</latitude>
					<altitude>0</altitude>
					<heading>1.227791730714072</heading>
					<tilt>0</tilt>
					<range>995.5219222629793</range>
					<gx:altitudeMode>relativeToSeaFloor</gx:altitudeMode>
				</LookAt>
				<styleUrl>#msn_donut3</styleUrl>
				<Point>
					<gx:drawOrder>1</gx:drawOrder>
					<coordinates>20.42617942888789,45.86508110517838,0</coordinates>
				</Point>
			</Placemark>
			<Placemark>
				<description>g  ??</description>
				<LookAt>
					<gx:TimeStamp><when>2012-03-10</when>
</gx:TimeStamp>
					<gx:ViewerOptions>
						<gx:option name="historicalimagery"></gx:option>
						<gx:option enabled="0" name="sunlight"></gx:option>
						<gx:option enabled="0" name="streetview"></gx:option>
					</gx:ViewerOptions>
					<longitude>20.42943714595971</longitude>
					<latitude>45.86540398558639</latitude>
					<altitude>0</altitude>
					<heading>1.227791730714072</heading>
					<tilt>0</tilt>
					<range>995.5219222629793</range>
					<gx:altitudeMode>relativeToSeaFloor</gx:altitudeMode>
				</LookAt>
				<styleUrl>#msn_donut3</styleUrl>
				<Point>
					<gx:drawOrder>1</gx:drawOrder>
					<coordinates>20.42794949124272,45.86554124228763,0</coordinates>
				</Point>
			</Placemark>
			<Placemark>
				<description>g  ??</description>
				<LookAt>
					<gx:TimeStamp><when>2012-03-10</when>
</gx:TimeStamp>
					<gx:ViewerOptions>
						<gx:option name="historicalimagery"></gx:option>
						<gx:option enabled="0" name="sunlight"></gx:option>
						<gx:option enabled="0" name="streetview"></gx:option>
					</gx:ViewerOptions>
					<longitude>20.42943714595971</longitude>
					<latitude>45.86540398558639</latitude>
					<altitude>0</altitude>
					<heading>1.227791730714072</heading>
					<tilt>0</tilt>
					<range>995.5219222629793</range>
					<gx:altitudeMode>relativeToSeaFloor</gx:altitudeMode>
				</LookAt>
				<styleUrl>#msn_donut3</styleUrl>
				<Point>
					<gx:drawOrder>1</gx:drawOrder>
					<coordinates>20.42961319434994,45.86652232848511,0</coordinates>
				</Point>
			</Placemark>
			<Placemark>
				<description>g  ??</description>
				<LookAt>
					<gx:TimeStamp><when>2012-03-10</when>
</gx:TimeStamp>
					<gx:ViewerOptions>
						<gx:option name="historicalimagery"></gx:option>
						<gx:option enabled="0" name="sunlight"></gx:option>
						<gx:option enabled="0" name="streetview"></gx:option>
					</gx:ViewerOptions>
					<longitude>20.42943714595971</longitude>
					<latitude>45.86540398558639</latitude>
					<altitude>0</altitude>
					<heading>1.227791730714072</heading>
					<tilt>0</tilt>
					<range>995.5219222629793</range>
					<gx:altitudeMode>relativeToSeaFloor</gx:altitudeMode>
				</LookAt>
				<styleUrl>#msn_donut3</styleUrl>
				<Point>
					<gx:drawOrder>1</gx:drawOrder>
					<coordinates>20.43351176778556,45.86595234547252,0</coordinates>
				</Point>
			</Placemark>
			<Placemark>
				<description>g  ??</description>
				<LookAt>
					<gx:TimeStamp><when>2006-07-18</when>
</gx:TimeStamp>
					<gx:ViewerOptions>
						<gx:option name="historicalimagery"></gx:option>
						<gx:option enabled="0" name="sunlight"></gx:option>
						<gx:option enabled="0" name="streetview"></gx:option>
					</gx:ViewerOptions>
					<longitude>20.45286375752474</longitude>
					<latitude>45.9221802734291</latitude>
					<altitude>0</altitude>
					<heading>7.350364181947398</heading>
					<tilt>0</tilt>
					<range>312.3174201674936</range>
					<gx:altitudeMode>relativeToSeaFloor</gx:altitudeMode>
				</LookAt>
				<styleUrl>#msn_donut3</styleUrl>
				<Point>
					<gx:drawOrder>1</gx:drawOrder>
					<coordinates>20.45284893012909,45.92239087357513,0</coordinates>
				</Point>
			</Placemark>
			<Placemark>
				<description>g ??</description>
				<LookAt>
					<gx:TimeStamp><when>2017-05-16</when>
</gx:TimeStamp>
					<gx:ViewerOptions>
						<gx:option name="historicalimagery"></gx:option>
						<gx:option enabled="0" name="sunlight"></gx:option>
						<gx:option enabled="0" name="streetview"></gx:option>
					</gx:ViewerOptions>
					<longitude>20.50295430604562</longitude>
					<latitude>45.91568141805555</latitude>
					<altitude>0</altitude>
					<heading>1.280571927692262</heading>
					<tilt>0</tilt>
					<range>1068.947399798562</range>
					<gx:altitudeMode>relativeToSeaFloor</gx:altitudeMode>
				</LookAt>
				<styleUrl>#msn_donut3</styleUrl>
				<Point>
					<gx:drawOrder>1</gx:drawOrder>
					<coordinates>20.50461453386737,45.91615714572296,0</coordinates>
				</Point>
			</Placemark>
			<Placemark>
				<description>g??</description>
				<LookAt>
					<gx:TimeStamp><when>2012-05-12</when>
</gx:TimeStamp>
					<gx:ViewerOptions>
						<gx:option name="historicalimagery"></gx:option>
						<gx:option enabled="0" name="sunlight"></gx:option>
						<gx:option enabled="0" name="streetview"></gx:option>
					</gx:ViewerOptions>
					<longitude>20.47538891785003</longitude>
					<latitude>45.90466547762073</latitude>
					<altitude>0</altitude>
					<heading>-15.2162401522928</heading>
					<tilt>0</tilt>
					<range>2086.597976582888</range>
					<gx:altitudeMode>relativeToSeaFloor</gx:altitudeMode>
				</LookAt>
				<styleUrl>#msn_donut3</styleUrl>
				<Point>
					<gx:drawOrder>1</gx:drawOrder>
					<coordinates>20.4789628719718,45.90629209480451,0</coordinates>
				</Point>
			</Placemark>
			<Placemark>
				<description>???</description>
				<LookAt>
					<gx:TimeStamp><when>2012-05-12</when>
</gx:TimeStamp>
					<gx:ViewerOptions>
						<gx:option name="historicalimagery"></gx:option>
						<gx:option enabled="0" name="sunlight"></gx:option>
						<gx:option enabled="0" name="streetview"></gx:option>
					</gx:ViewerOptions>
					<longitude>20.35624383686045</longitude>
					<latitude>45.97536808316166</latitude>
					<altitude>0</altitude>
					<heading>-1.381062302904701</heading>
					<tilt>0</tilt>
					<range>2461.545964842439</range>
					<gx:altitudeMode>relativeToSeaFloor</gx:altitudeMode>
				</LookAt>
				<styleUrl>#msn_donut3</styleUrl>
				<Point>
					<gx:drawOrder>1</gx:drawOrder>
					<coordinates>20.35243094596203,45.97723216456078,0</coordinates>
				</Point>
			</Placemark>
			<Placemark>
				<description>???</description>
				<LookAt>
					<gx:TimeStamp><when>2012-05-12</when>
</gx:TimeStamp>
					<gx:ViewerOptions>
						<gx:option name="historicalimagery"></gx:option>
						<gx:option enabled="0" name="sunlight"></gx:option>
						<gx:option enabled="0" name="streetview"></gx:option>
					</gx:ViewerOptions>
					<longitude>20.35624383686045</longitude>
					<latitude>45.97536808316166</latitude>
					<altitude>0</altitude>
					<heading>-1.381062302904701</heading>
					<tilt>0</tilt>
					<range>2461.545964842439</range>
					<gx:altitudeMode>relativeToSeaFloor</gx:altitudeMode>
				</LookAt>
				<styleUrl>#msn_donut3</styleUrl>
				<Point>
					<gx:drawOrder>1</gx:drawOrder>
					<coordinates>20.36463179603432,45.9793560762677,0</coordinates>
				</Point>
			</Placemark>
			<Placemark>
				<description>???</description>
				<LookAt>
					<gx:TimeStamp><when>2012-05-12</when>
</gx:TimeStamp>
					<gx:ViewerOptions>
						<gx:option name="historicalimagery"></gx:option>
						<gx:option enabled="0" name="sunlight"></gx:option>
						<gx:option enabled="0" name="streetview"></gx:option>
					</gx:ViewerOptions>
					<longitude>20.35610587213166</longitude>
					<latitude>45.97542871918656</latitude>
					<altitude>0</altitude>
					<heading>-1.381161504859088</heading>
					<tilt>0</tilt>
					<range>2461.54602754894</range>
					<gx:altitudeMode>relativeToSeaFloor</gx:altitudeMode>
				</LookAt>
				<styleUrl>#msn_donut3</styleUrl>
				<Point>
					<gx:drawOrder>1</gx:drawOrder>
					<coordinates>20.36050177989662,45.97563602077131,0</coordinates>
				</Point>
			</Placemark>
			<Placemark>
				<description>???</description>
				<LookAt>
					<gx:TimeStamp><when>2012-05-12</when>
</gx:TimeStamp>
					<gx:ViewerOptions>
						<gx:option name="historicalimagery"></gx:option>
						<gx:option enabled="0" name="sunlight"></gx:option>
						<gx:option enabled="0" name="streetview"></gx:option>
					</gx:ViewerOptions>
					<longitude>20.35624383686045</longitude>
					<latitude>45.97536808316166</latitude>
					<altitude>0</altitude>
					<heading>-1.381062302904701</heading>
					<tilt>0</tilt>
					<range>2461.545964842439</range>
					<gx:altitudeMode>relativeToSeaFloor</gx:altitudeMode>
				</LookAt>
				<styleUrl>#msn_donut3</styleUrl>
				<Point>
					<gx:drawOrder>1</gx:drawOrder>
					<coordinates>20.36730959100791,45.97138949976772,0</coordinates>
				</Point>
			</Placemark>
			<Placemark>
				<description>Pančevo2  gomile??</description>
				<LookAt>
					<gx:TimeStamp><when>2014-03-15</when>
</gx:TimeStamp>
					<gx:ViewerOptions>
						<gx:option name="historicalimagery"></gx:option>
						<gx:option enabled="0" name="sunlight"></gx:option>
						<gx:option enabled="0" name="streetview"></gx:option>
					</gx:ViewerOptions>
					<longitude>20.73593238228757</longitude>
					<latitude>44.89513837529132</latitude>
					<altitude>0</altitude>
					<heading>4.30974565877833</heading>
					<tilt>0</tilt>
					<range>1922.704113408183</range>
					<gx:altitudeMode>relativeToSeaFloor</gx:altitudeMode>
				</LookAt>
				<styleUrl>#msn_donut3</styleUrl>
				<Point>
					<gx:drawOrder>1</gx:drawOrder>
					<coordinates>20.73389208770024,44.89759765987207,0</coordinates>
				</Point>
			</Placemark>
			<Placemark>
				<description>Kikinda_2</description>
				<LookAt>
					<gx:TimeStamp><when>2007-04-09</when>
</gx:TimeStamp>
					<longitude>20.3884529114693</longitude>
					<latitude>45.83593272067871</latitude>
					<altitude>0</altitude>
					<heading>4.005686618836026</heading>
					<tilt>0</tilt>
					<range>2870.258357696636</range>
					<altitudeMode>relativeToGround</altitudeMode>
				</LookAt>
				<styleUrl>#msn_donut3</styleUrl>
				<Point>
					<coordinates>20.3884529114693,45.83593272067872,0</coordinates>
				</Point>
			</Placemark>
			<Placemark>
				<description>k1</description>
				<LookAt>
					<gx:TimeStamp><when>2016-04-15</when>
</gx:TimeStamp>
					<gx:ViewerOptions>
						<gx:option name="historicalimagery"></gx:option>
						<gx:option enabled="0" name="sunlight"></gx:option>
						<gx:option enabled="0" name="streetview"></gx:option>
					</gx:ViewerOptions>
					<longitude>20.43292475908863</longitude>
					<latitude>45.86632918005332</latitude>
					<altitude>0</altitude>
					<heading>1.045414524860307</heading>
					<tilt>0</tilt>
					<range>1881.906941654829</range>
					<gx:altitudeMode>relativeToSeaFloor</gx:altitudeMode>
				</LookAt>
				<styleUrl>#msn_donut3</styleUrl>
				<Point>
					<gx:drawOrder>1</gx:drawOrder>
					<coordinates>20.43155948298751,45.86602319275003,0</coordinates>
				</Point>
			</Placemark>
			<Placemark>
				<description>k2</description>
				<LookAt>
					<gx:TimeStamp><when>2016-04-15</when>
</gx:TimeStamp>
					<gx:ViewerOptions>
						<gx:option name="historicalimagery"></gx:option>
						<gx:option enabled="0" name="sunlight"></gx:option>
						<gx:option enabled="0" name="streetview"></gx:option>
					</gx:ViewerOptions>
					<longitude>20.43842717007481</longitude>
					<latitude>45.88084189944166</latitude>
					<altitude>0</altitude>
					<heading>1.049362458593147</heading>
					<tilt>0</tilt>
					<range>3221.70324193741</range>
					<gx:altitudeMode>relativeToSeaFloor</gx:altitudeMode>
				</LookAt>
				<styleUrl>#msn_donut3</styleUrl>
				<Point>
					<gx:drawOrder>1</gx:drawOrder>
					<coordinates>20.43397635547106,45.88370873762269,0</coordinates>
				</Point>
			</Placemark>
			<Placemark>
				<description>k3</description>
				<LookAt>
					<gx:TimeStamp><when>2016-04-15</when>
</gx:TimeStamp>
					<gx:ViewerOptions>
						<gx:option name="historicalimagery"></gx:option>
						<gx:option enabled="0" name="sunlight"></gx:option>
						<gx:option enabled="0" name="streetview"></gx:option>
					</gx:ViewerOptions>
					<longitude>20.4392310059478</longitude>
					<latitude>45.88070341614201</latitude>
					<altitude>0</altitude>
					<heading>1.049939526574227</heading>
					<tilt>0</tilt>
					<range>1428.143684652707</range>
					<gx:altitudeMode>relativeToSeaFloor</gx:altitudeMode>
				</LookAt>
				<styleUrl>#msn_donut3</styleUrl>
				<Point>
					<gx:drawOrder>1</gx:drawOrder>
					<coordinates>20.44063652053579,45.88105352673161,0</coordinates>
				</Point>
			</Placemark>
			<Placemark>
				<description>k4</description>
				<LookAt>
					<gx:TimeStamp><when>2017-03-27</when>
</gx:TimeStamp>
					<gx:ViewerOptions>
						<gx:option name="historicalimagery"></gx:option>
						<gx:option enabled="0" name="sunlight"></gx:option>
						<gx:option enabled="0" name="streetview"></gx:option>
					</gx:ViewerOptions>
					<longitude>20.42839952546768</longitude>
					<latitude>45.87820700632407</latitude>
					<altitude>0</altitude>
					<heading>4.005257682304614</heading>
					<tilt>0</tilt>
					<range>1702.546226930487</range>
					<gx:altitudeMode>relativeToSeaFloor</gx:altitudeMode>
				</LookAt>
				<styleUrl>#msn_donut3</styleUrl>
				<Point>
					<gx:drawOrder>1</gx:drawOrder>
					<coordinates>20.42486332659273,45.87976629189877,0</coordinates>
				</Point>
			</Placemark>
			<Placemark>
				<description>k5</description>
				<LookAt>
					<gx:TimeStamp><when>2016-04-15</when>
</gx:TimeStamp>
					<gx:ViewerOptions>
						<gx:option name="historicalimagery"></gx:option>
						<gx:option enabled="0" name="sunlight"></gx:option>
						<gx:option enabled="0" name="streetview"></gx:option>
					</gx:ViewerOptions>
					<longitude>20.43044068567942</longitude>
					<latitude>45.88478530700974</latitude>
					<altitude>0</altitude>
					<heading>1.043621546097881</heading>
					<tilt>0</tilt>
					<range>2642.690252652009</range>
					<gx:altitudeMode>relativeToSeaFloor</gx:altitudeMode>
				</LookAt>
				<styleUrl>#msn_donut3</styleUrl>
				<Point>
					<gx:drawOrder>1</gx:drawOrder>
					<coordinates>20.42449798211284,45.88489543636362,0</coordinates>
				</Point>
			</Placemark>
			<Placemark>
				<description>Uzdin  gomla</description>
				<LookAt>
					<gx:TimeSpan>
						<begin>2019-07-03T09:44:38.4730172Z</begin>
						<end>2019-07-03T09:44:38.673019399Z</end>
					</gx:TimeSpan>
					<gx:ViewerOptions>
						<gx:option name="historicalimagery"></gx:option>
						<gx:option enabled="0" name="sunlight"></gx:option>
						<gx:option enabled="0" name="streetview"></gx:option>
					</gx:ViewerOptions>
					<longitude>20.64684286651377</longitude>
					<latitude>45.22170078444975</latitude>
					<altitude>0</altitude>
					<heading>4.246652906629788</heading>
					<tilt>0</tilt>
					<range>2240.935800369684</range>
					<gx:altitudeMode>relativeToSeaFloor</gx:altitudeMode>
				</LookAt>
				<styleUrl>#msn_donut3</styleUrl>
				<Point>
					<gx:drawOrder>1</gx:drawOrder>
					<coordinates>20.64189197553509,45.21812179292104,0</coordinates>
				</Point>
			</Placemark>
			<Placemark>
				<description>Uzdin  gomila</description>
				<LookAt>
					<gx:TimeSpan>
						<begin>2019-07-03T09:45:11.156180699Z</begin>
						<end>2019-07-03T09:45:11.356183099Z</end>
					</gx:TimeSpan>
					<gx:ViewerOptions>
						<gx:option name="historicalimagery"></gx:option>
						<gx:option enabled="0" name="sunlight"></gx:option>
						<gx:option enabled="0" name="streetview"></gx:option>
					</gx:ViewerOptions>
					<longitude>20.64684286651377</longitude>
					<latitude>45.22170078444975</latitude>
					<altitude>0</altitude>
					<heading>4.246652906629788</heading>
					<tilt>0</tilt>
					<range>2240.935800369684</range>
					<gx:altitudeMode>relativeToSeaFloor</gx:altitudeMode>
				</LookAt>
				<styleUrl>#msn_donut3</styleUrl>
				<Point>
					<gx:drawOrder>1</gx:drawOrder>
					<coordinates>20.64633077977747,45.22304147560578,0</coordinates>
				</Point>
			</Placemark>
			<Placemark>
				<description>Uzdin  gomile</description>
				<LookAt>
					<gx:TimeStamp><when>2019-03-29</when>
</gx:TimeStamp>
					<gx:ViewerOptions>
						<gx:option name="historicalimagery"></gx:option>
						<gx:option enabled="0" name="sunlight"></gx:option>
						<gx:option enabled="0" name="streetview"></gx:option>
					</gx:ViewerOptions>
					<longitude>20.61868212335908</longitude>
					<latitude>45.18434367401758</latitude>
					<altitude>0</altitude>
					<heading>-0.2388590953015364</heading>
					<tilt>0</tilt>
					<range>1440.023730794011</range>
					<gx:altitudeMode>relativeToSeaFloor</gx:altitudeMode>
				</LookAt>
				<styleUrl>#msn_donut3</styleUrl>
				<Point>
					<gx:drawOrder>1</gx:drawOrder>
					<coordinates>20.62339012113687,45.1848664241144,0</coordinates>
				</Point>
			</Placemark>
			<Placemark>
				<description>Uzdin  gomila??</description>
				<LookAt>
					<gx:TimeStamp><when>2019-03-29</when>
</gx:TimeStamp>
					<gx:ViewerOptions>
						<gx:option name="historicalimagery"></gx:option>
						<gx:option enabled="0" name="sunlight"></gx:option>
						<gx:option enabled="0" name="streetview"></gx:option>
					</gx:ViewerOptions>
					<longitude>20.58353829735013</longitude>
					<latitude>45.17225999760959</latitude>
					<altitude>0</altitude>
					<heading>4.201657851777677</heading>
					<tilt>0</tilt>
					<range>828.4205799129724</range>
					<gx:altitudeMode>relativeToSeaFloor</gx:altitudeMode>
				</LookAt>
				<styleUrl>#msn_donut3</styleUrl>
				<Point>
					<gx:drawOrder>1</gx:drawOrder>
					<coordinates>20.58120205676012,45.1712806126479,0</coordinates>
				</Point>
			</Placemark>
			<Placemark>
				<description>Sekule  gomila</description>
				<LookAt>
					<gx:TimeStamp><when>2013-01-12</when>
</gx:TimeStamp>
					<gx:ViewerOptions>
						<gx:option name="historicalimagery"></gx:option>
						<gx:option enabled="0" name="sunlight"></gx:option>
						<gx:option enabled="0" name="streetview"></gx:option>
					</gx:ViewerOptions>
					<longitude>20.49874848064596</longitude>
					<latitude>45.16509791513336</latitude>
					<altitude>0</altitude>
					<heading>4.141525038541432</heading>
					<tilt>0</tilt>
					<range>1499.531691072801</range>
					<gx:altitudeMode>relativeToSeaFloor</gx:altitudeMode>
				</LookAt>
				<styleUrl>#msn_donut3</styleUrl>
				<Point>
					<gx:drawOrder>1</gx:drawOrder>
					<coordinates>20.49687005222771,45.16450344180523,0</coordinates>
				</Point>
			</Placemark>
			<Placemark>
				<description>Sekule  gomila</description>
				<LookAt>
					<gx:TimeStamp><when>2013-01-12</when>
</gx:TimeStamp>
					<gx:ViewerOptions>
						<gx:option name="historicalimagery"></gx:option>
						<gx:option enabled="0" name="sunlight"></gx:option>
						<gx:option enabled="0" name="streetview"></gx:option>
					</gx:ViewerOptions>
					<longitude>20.49762908639116</longitude>
					<latitude>45.16682469375994</latitude>
					<altitude>0</altitude>
					<heading>4.140731217851362</heading>
					<tilt>0</tilt>
					<range>2340.29269233756</range>
					<gx:altitudeMode>relativeToSeaFloor</gx:altitudeMode>
				</LookAt>
				<styleUrl>#msn_donut3</styleUrl>
				<Point>
					<gx:drawOrder>1</gx:drawOrder>
					<coordinates>20.49517155515162,45.16173343746205,0</coordinates>
				</Point>
			</Placemark>
			<Placemark>
				<description>Pančevo  gomile ?</description>
				<LookAt>
					<gx:TimeStamp><when>2012-09-09</when>
</gx:TimeStamp>
					<gx:ViewerOptions>
						<gx:option name="historicalimagery"></gx:option>
						<gx:option enabled="0" name="sunlight"></gx:option>
						<gx:option enabled="0" name="streetview"></gx:option>
					</gx:ViewerOptions>
					<longitude>20.74262137021927</longitude>
					<latitude>44.86848921019723</latitude>
					<altitude>0</altitude>
					<heading>4.314460119187969</heading>
					<tilt>0</tilt>
					<range>1756.345221660715</range>
					<gx:altitudeMode>relativeToSeaFloor</gx:altitudeMode>
				</LookAt>
				<styleUrl>#msn_donut3</styleUrl>
				<Point>
					<gx:drawOrder>1</gx:drawOrder>
					<coordinates>20.743820646217,44.86633623015113,0</coordinates>
				</Point>
			</Placemark>
			<Placemark>
				<description>Orlovat?  gomila</description>
				<LookAt>
					<gx:TimeStamp><when>2019-03-29</when>
</gx:TimeStamp>
					<gx:ViewerOptions>
						<gx:option name="historicalimagery"></gx:option>
						<gx:option enabled="0" name="sunlight"></gx:option>
						<gx:option enabled="0" name="streetview"></gx:option>
					</gx:ViewerOptions>
					<longitude>20.5657309060475</longitude>
					<latitude>45.23856542522762</latitude>
					<altitude>0</altitude>
					<heading>7.206784983328599</heading>
					<tilt>0</tilt>
					<range>697.3920075865832</range>
					<gx:altitudeMode>relativeToSeaFloor</gx:altitudeMode>
				</LookAt>
				<styleUrl>#msn_donut3</styleUrl>
				<Point>
					<gx:drawOrder>1</gx:drawOrder>
					<coordinates>20.5657309060475,45.23856542522762,0</coordinates>
				</Point>
			</Placemark>
			<Placemark>
				<description>Orlovat ???</description>
				<LookAt>
					<gx:TimeStamp><when>2019-03-29</when>
</gx:TimeStamp>
					<gx:ViewerOptions>
						<gx:option name="historicalimagery"></gx:option>
						<gx:option enabled="0" name="sunlight"></gx:option>
						<gx:option enabled="0" name="streetview"></gx:option>
					</gx:ViewerOptions>
					<longitude>20.55586833512094</longitude>
					<latitude>45.22591097706874</latitude>
					<altitude>0</altitude>
					<heading>7.199779803437264</heading>
					<tilt>0</tilt>
					<range>3241.860856528637</range>
					<gx:altitudeMode>relativeToSeaFloor</gx:altitudeMode>
				</LookAt>
				<styleUrl>#msn_donut3</styleUrl>
				<Point>
					<gx:drawOrder>1</gx:drawOrder>
					<coordinates>20.55473010890957,45.22332442144832,0</coordinates>
				</Point>
			</Placemark>
			<Placemark>
				<description>Neuzina1 gomila</description>
				<LookAt>
					<gx:TimeStamp><when>2016-05-23</when>
</gx:TimeStamp>
					<gx:ViewerOptions>
						<gx:option name="historicalimagery"></gx:option>
						<gx:option enabled="0" name="sunlight"></gx:option>
						<gx:option enabled="0" name="streetview"></gx:option>
					</gx:ViewerOptions>
					<longitude>20.67736601232654</longitude>
					<latitude>45.30934458191931</latitude>
					<altitude>0</altitude>
					<heading>4.180727780878425</heading>
					<tilt>0</tilt>
					<range>2700.394164187116</range>
					<gx:altitudeMode>relativeToSeaFloor</gx:altitudeMode>
				</LookAt>
				<styleUrl>#msn_donut3</styleUrl>
				<Point>
					<gx:drawOrder>1</gx:drawOrder>
					<coordinates>20.68453407600981,45.30732690668499,0</coordinates>
				</Point>
			</Placemark>
			<Placemark>
				<name>Sovrina humka</name>
				<LookAt>
					<gx:TimeStamp><when>2016-05-23</when>
</gx:TimeStamp>
					<gx:ViewerOptions>
						<gx:option name="historicalimagery"></gx:option>
						<gx:option enabled="0" name="sunlight"></gx:option>
						<gx:option enabled="0" name="streetview"></gx:option>
					</gx:ViewerOptions>
					<longitude>20.68897704485182</longitude>
					<latitude>45.3141087095881</latitude>
					<altitude>0</altitude>
					<heading>4.188985162292906</heading>
					<tilt>0</tilt>
					<range>346.0006963289064</range>
					<gx:altitudeMode>relativeToSeaFloor</gx:altitudeMode>
				</LookAt>
				<styleUrl>#msn_donut5</styleUrl>
				<Point>
					<gx:drawOrder>1</gx:drawOrder>
					<coordinates>20.68910467327203,45.31423593200652,0</coordinates>
				</Point>
			</Placemark>
			<Placemark>
				<description>Neuzina2  gomila</description>
				<LookAt>
					<gx:TimeStamp><when>2016-05-23</when>
</gx:TimeStamp>
					<gx:ViewerOptions>
						<gx:option name="historicalimagery"></gx:option>
						<gx:option enabled="0" name="sunlight"></gx:option>
						<gx:option enabled="0" name="streetview"></gx:option>
					</gx:ViewerOptions>
					<longitude>20.69497319365966</longitude>
					<latitude>45.32138809082142</latitude>
					<altitude>0</altitude>
					<heading>4.193248496182524</heading>
					<tilt>0</tilt>
					<range>796.5315177055816</range>
					<gx:altitudeMode>relativeToSeaFloor</gx:altitudeMode>
				</LookAt>
				<styleUrl>#msn_donut3</styleUrl>
				<Point>
					<gx:drawOrder>1</gx:drawOrder>
					<coordinates>20.69497319365966,45.32138809082142,0</coordinates>
				</Point>
			</Placemark>
			<Placemark>
				<description>Neuzina3 gomila</description>
				<LookAt>
					<gx:TimeStamp><when>2016-05-23</when>
</gx:TimeStamp>
					<gx:ViewerOptions>
						<gx:option name="historicalimagery"></gx:option>
						<gx:option enabled="0" name="sunlight"></gx:option>
						<gx:option enabled="0" name="streetview"></gx:option>
					</gx:ViewerOptions>
					<longitude>20.7173159721453</longitude>
					<latitude>45.33095761911826</latitude>
					<altitude>0</altitude>
					<heading>4.209126306274686</heading>
					<tilt>0</tilt>
					<range>1224.613210796962</range>
					<gx:altitudeMode>relativeToSeaFloor</gx:altitudeMode>
				</LookAt>
				<styleUrl>#msn_donut3</styleUrl>
				<Point>
					<gx:drawOrder>1</gx:drawOrder>
					<coordinates>20.7173159721453,45.33095761911824,0</coordinates>
				</Point>
			</Placemark>
			<Placemark>
				<description>Boka  gomila?</description>
				<LookAt>
					<gx:TimeStamp><when>2016-05-23</when>
</gx:TimeStamp>
					<gx:ViewerOptions>
						<gx:option name="historicalimagery"></gx:option>
						<gx:option enabled="0" name="sunlight"></gx:option>
						<gx:option enabled="0" name="streetview"></gx:option>
					</gx:ViewerOptions>
					<longitude>20.80930633813859</longitude>
					<latitude>45.34466225709836</latitude>
					<altitude>0</altitude>
					<heading>4.274557019356513</heading>
					<tilt>0</tilt>
					<range>3111.356230639382</range>
					<gx:altitudeMode>relativeToSeaFloor</gx:altitudeMode>
				</LookAt>
				<styleUrl>#msn_donut3</styleUrl>
				<Point>
					<gx:drawOrder>1</gx:drawOrder>
					<coordinates>20.80274507269033,45.3389139719473,0</coordinates>
				</Point>
			</Placemark>
			<Placemark>
				<LookAt>
					<gx:TimeStamp><when>2019-03-29</when>
</gx:TimeStamp>
					<gx:ViewerOptions>
						<gx:option name="historicalimagery"></gx:option>
						<gx:option enabled="0" name="sunlight"></gx:option>
						<gx:option enabled="0" name="streetview"></gx:option>
					</gx:ViewerOptions>
					<longitude>20.93806792495288</longitude>
					<latitude>45.14642674925965</latitude>
					<altitude>0</altitude>
					<heading>4.453492309178219</heading>
					<tilt>0</tilt>
					<range>1348.165192321031</range>
					<gx:altitudeMode>relativeToSeaFloor</gx:altitudeMode>
				</LookAt>
				<styleUrl>#msn_donut3</styleUrl>
				<Point>
					<gx:drawOrder>1</gx:drawOrder>
					<coordinates>20.94094943829857,45.14739860647771,0</coordinates>
				</Point>
			</Placemark>
			<Placemark>
				<LookAt>
					<gx:TimeStamp><when>2012-09-09</when>
</gx:TimeStamp>
					<gx:ViewerOptions>
						<gx:option name="historicalimagery"></gx:option>
						<gx:option enabled="0" name="sunlight"></gx:option>
						<gx:option enabled="0" name="streetview"></gx:option>
					</gx:ViewerOptions>
					<longitude>20.74262137021927</longitude>
					<latitude>44.86848921019723</latitude>
					<altitude>0</altitude>
					<heading>4.314460119187969</heading>
					<tilt>0</tilt>
					<range>1756.345221660715</range>
					<gx:altitudeMode>relativeToSeaFloor</gx:altitudeMode>
				</LookAt>
				<styleUrl>#msn_donut3</styleUrl>
				<Point>
					<gx:drawOrder>1</gx:drawOrder>
					<coordinates>20.74395862468485,44.86763220125212,0</coordinates>
				</Point>
			</Placemark>
			<Placemark>
				<description>Starčevo_2013</description>
				<LookAt>
					<gx:TimeStamp><when>2014-05-22</when>
</gx:TimeStamp>
					<gx:ViewerOptions>
						<gx:option name="historicalimagery"></gx:option>
						<gx:option enabled="0" name="sunlight"></gx:option>
						<gx:option enabled="0" name="streetview"></gx:option>
					</gx:ViewerOptions>
					<longitude>20.73377434837627</longitude>
					<latitude>44.80758434011572</latitude>
					<altitude>0</altitude>
					<heading>7.535902016246908</heading>
					<tilt>0</tilt>
					<range>991.1320961650351</range>
					<gx:altitudeMode>relativeToSeaFloor</gx:altitudeMode>
				</LookAt>
				<styleUrl>#msn_donut3</styleUrl>
				<Point>
					<gx:drawOrder>1</gx:drawOrder>
					<coordinates>20.73324566116133,44.80834403726365,0</coordinates>
				</Point>
			</Placemark>
			<Placemark>
				<description>Starčevo_2013</description>
				<LookAt>
					<gx:TimeStamp><when>2012-03-03</when>
</gx:TimeStamp>
					<gx:ViewerOptions>
						<gx:option name="historicalimagery"></gx:option>
						<gx:option enabled="0" name="sunlight"></gx:option>
						<gx:option enabled="0" name="streetview"></gx:option>
					</gx:ViewerOptions>
					<longitude>20.75044817464224</longitude>
					<latitude>44.80119216177153</latitude>
					<altitude>0</altitude>
					<heading>0.2275758212961273</heading>
					<tilt>0</tilt>
					<range>1510.138196798552</range>
					<gx:altitudeMode>relativeToSeaFloor</gx:altitudeMode>
				</LookAt>
				<styleUrl>#msn_donut3</styleUrl>
				<Point>
					<gx:drawOrder>1</gx:drawOrder>
					<coordinates>20.75033141325417,44.80042921726188,0</coordinates>
				</Point>
			</Placemark>
			<Placemark>
				<description>Pančevo4</description>
				<LookAt>
					<gx:TimeStamp><when>2014-04-03</when>
</gx:TimeStamp>
					<gx:ViewerOptions>
						<gx:option name="historicalimagery"></gx:option>
						<gx:option enabled="0" name="sunlight"></gx:option>
						<gx:option enabled="0" name="streetview"></gx:option>
					</gx:ViewerOptions>
					<longitude>20.78776876566893</longitude>
					<latitude>44.87726504933673</latitude>
					<altitude>0</altitude>
					<heading>0.9906383654704995</heading>
					<tilt>0</tilt>
					<range>1099.887448107029</range>
					<gx:altitudeMode>relativeToSeaFloor</gx:altitudeMode>
				</LookAt>
				<styleUrl>#msn_donut3</styleUrl>
				<Point>
					<gx:drawOrder>1</gx:drawOrder>
					<coordinates>20.7888922191436,44.87623012982225,0</coordinates>
				</Point>
			</Placemark>
			<Placemark>
				<LookAt>
					<gx:TimeStamp><when>2014-03-15</when>
</gx:TimeStamp>
					<gx:ViewerOptions>
						<gx:option name="historicalimagery"></gx:option>
						<gx:option enabled="0" name="sunlight"></gx:option>
						<gx:option enabled="0" name="streetview"></gx:option>
					</gx:ViewerOptions>
					<longitude>20.74502200882154</longitude>
					<latitude>44.87908284473514</latitude>
					<altitude>0</altitude>
					<heading>4.31615905911338</heading>
					<tilt>0</tilt>
					<range>1794.138048332149</range>
					<gx:altitudeMode>relativeToSeaFloor</gx:altitudeMode>
				</LookAt>
				<styleUrl>#msn_donut3</styleUrl>
				<Point>
					<gx:drawOrder>1</gx:drawOrder>
					<coordinates>20.74624638271663,44.88112738363108,0</coordinates>
				</Point>
			</Placemark>
			<Placemark>
				<LookAt>
					<gx:TimeStamp><when>2014-03-15</when>
</gx:TimeStamp>
					<gx:ViewerOptions>
						<gx:option name="historicalimagery"></gx:option>
						<gx:option enabled="0" name="sunlight"></gx:option>
						<gx:option enabled="0" name="streetview"></gx:option>
					</gx:ViewerOptions>
					<longitude>20.73857071211697</longitude>
					<latitude>44.89030129334451</latitude>
					<altitude>0</altitude>
					<heading>4.311608048001517</heading>
					<tilt>0</tilt>
					<range>2277.336499219676</range>
					<gx:altitudeMode>relativeToSeaFloor</gx:altitudeMode>
				</LookAt>
				<styleUrl>#msn_donut3</styleUrl>
				<Point>
					<gx:drawOrder>1</gx:drawOrder>
					<coordinates>20.74037327801688,44.88942791878169,0</coordinates>
				</Point>
			</Placemark>
			<Placemark>
				<LookAt>
					<gx:TimeStamp><when>2014-05-22</when>
</gx:TimeStamp>
					<gx:ViewerOptions>
						<gx:option name="historicalimagery"></gx:option>
						<gx:option enabled="0" name="sunlight"></gx:option>
						<gx:option enabled="0" name="streetview"></gx:option>
					</gx:ViewerOptions>
					<longitude>20.73377434837627</longitude>
					<latitude>44.80758434011572</latitude>
					<altitude>0</altitude>
					<heading>7.535902016246908</heading>
					<tilt>0</tilt>
					<range>991.1320961650351</range>
					<gx:altitudeMode>relativeToSeaFloor</gx:altitudeMode>
				</LookAt>
				<styleUrl>#msn_donut3</styleUrl>
				<Point>
					<gx:drawOrder>1</gx:drawOrder>
					<coordinates>20.73142974819086,44.80844179022544,0</coordinates>
				</Point>
			</Placemark>
			<Placemark>
				<LookAt>
					<longitude>20.93839797859959</longitude>
					<latitude>45.1462285599717</latitude>
					<altitude>0</altitude>
					<heading>3.360733622083461</heading>
					<tilt>0</tilt>
					<range>1571.576526182009</range>
					<gx:altitudeMode>relativeToSeaFloor</gx:altitudeMode>
				</LookAt>
				<styleUrl>#msn_donut3</styleUrl>
				<Point>
					<gx:drawOrder>1</gx:drawOrder>
					<coordinates>20.93582217344157,45.14646522864644,0</coordinates>
				</Point>
			</Placemark>
			<Placemark>
				<LookAt>
					<gx:TimeStamp><when>2019-03-29</when>
</gx:TimeStamp>
					<gx:ViewerOptions>
						<gx:option name="historicalimagery"></gx:option>
						<gx:option enabled="0" name="sunlight"></gx:option>
						<gx:option enabled="0" name="streetview"></gx:option>
					</gx:ViewerOptions>
					<longitude>21.08914911039508</longitude>
					<latitude>45.06155241456424</latitude>
					<altitude>0</altitude>
					<heading>0.3808552165559334</heading>
					<tilt>0</tilt>
					<range>1850.997604883095</range>
					<gx:altitudeMode>relativeToSeaFloor</gx:altitudeMode>
				</LookAt>
				<styleUrl>#msn_donut3</styleUrl>
				<Point>
					<gx:drawOrder>1</gx:drawOrder>
					<coordinates>21.08681387400858,45.06363017307128,0</coordinates>
				</Point>
			</Placemark>
			<Placemark>
				<LookAt>
					<gx:TimeStamp><when>2019-03-29</when>
</gx:TimeStamp>
					<gx:ViewerOptions>
						<gx:option name="historicalimagery"></gx:option>
						<gx:option enabled="0" name="sunlight"></gx:option>
						<gx:option enabled="0" name="streetview"></gx:option>
					</gx:ViewerOptions>
					<longitude>21.08914911039508</longitude>
					<latitude>45.06155241456424</latitude>
					<altitude>0</altitude>
					<heading>0.3808552165559334</heading>
					<tilt>0</tilt>
					<range>1850.997604883095</range>
					<gx:altitudeMode>relativeToSeaFloor</gx:altitudeMode>
				</LookAt>
				<styleUrl>#msn_donut3</styleUrl>
				<Point>
					<gx:drawOrder>1</gx:drawOrder>
					<coordinates>21.09766372677988,45.06113299312511,0</coordinates>
				</Point>
			</Placemark>
			<Placemark>
				<LookAt>
					<gx:TimeStamp><when>2019-02-18</when>
</gx:TimeStamp>
					<gx:ViewerOptions>
						<gx:option name="historicalimagery"></gx:option>
						<gx:option enabled="0" name="sunlight"></gx:option>
						<gx:option enabled="0" name="streetview"></gx:option>
					</gx:ViewerOptions>
					<longitude>21.10562804587696</longitude>
					<latitude>45.07574026183352</latitude>
					<altitude>0</altitude>
					<heading>0.4005901249275676</heading>
					<tilt>0</tilt>
					<range>1100.714521065762</range>
					<gx:altitudeMode>relativeToSeaFloor</gx:altitudeMode>
				</LookAt>
				<styleUrl>#msn_donut3</styleUrl>
				<Point>
					<gx:drawOrder>1</gx:drawOrder>
					<coordinates>21.10408599566805,45.07497334262361,0</coordinates>
				</Point>
			</Placemark>
			<Placemark>
				<LookAt>
					<gx:TimeStamp><when>2019-02-18</when>
</gx:TimeStamp>
					<gx:ViewerOptions>
						<gx:option name="historicalimagery"></gx:option>
						<gx:option enabled="0" name="sunlight"></gx:option>
						<gx:option enabled="0" name="streetview"></gx:option>
					</gx:ViewerOptions>
					<longitude>21.10799673764934</longitude>
					<latitude>45.07677579419404</latitude>
					<altitude>0</altitude>
					<heading>0.4022672469089668</heading>
					<tilt>0</tilt>
					<range>1100.714521065528</range>
					<gx:altitudeMode>relativeToSeaFloor</gx:altitudeMode>
				</LookAt>
				<styleUrl>#msn_donut3</styleUrl>
				<Point>
					<gx:drawOrder>1</gx:drawOrder>
					<coordinates>21.11041780984541,45.07789464364439,0</coordinates>
				</Point>
			</Placemark>
			<Placemark>
				<LookAt>
					<longitude>21.18434660464814</longitude>
					<latitude>45.04772759790448</latitude>
					<altitude>0</altitude>
					<heading>3.534868637265016</heading>
					<tilt>0</tilt>
					<range>2063.985011700921</range>
					<gx:altitudeMode>relativeToSeaFloor</gx:altitudeMode>
				</LookAt>
				<styleUrl>#msn_donut3</styleUrl>
				<Point>
					<gx:drawOrder>1</gx:drawOrder>
					<coordinates>21.18764527439717,45.04608752292873,0</coordinates>
				</Point>
			</Placemark>
			<Placemark>
				<LookAt>
					<longitude>21.16511806758566</longitude>
					<latitude>45.06523673782152</latitude>
					<altitude>0</altitude>
					<heading>3.521246892270922</heading>
					<tilt>0</tilt>
					<range>1733.27653484738</range>
					<gx:altitudeMode>relativeToSeaFloor</gx:altitudeMode>
				</LookAt>
				<styleUrl>#msn_donut3</styleUrl>
				<Point>
					<gx:drawOrder>1</gx:drawOrder>
					<coordinates>21.16464177862842,45.06629576817741,0</coordinates>
				</Point>
			</Placemark>
			<Placemark>
				<LookAt>
					<gx:TimeStamp><when>2015-06-13</when>
</gx:TimeStamp>
					<gx:ViewerOptions>
						<gx:option name="historicalimagery"></gx:option>
						<gx:option enabled="0" name="sunlight"></gx:option>
						<gx:option enabled="0" name="streetview"></gx:option>
					</gx:ViewerOptions>
					<longitude>21.10180638481043</longitude>
					<latitude>45.06521014733976</latitude>
					<altitude>0</altitude>
					<heading>0.3898152639206284</heading>
					<tilt>0</tilt>
					<range>1850.997604878877</range>
					<gx:altitudeMode>relativeToSeaFloor</gx:altitudeMode>
				</LookAt>
				<styleUrl>#msn_donut3</styleUrl>
				<Point>
					<gx:drawOrder>1</gx:drawOrder>
					<coordinates>21.10976236789689,45.06250551691284,0</coordinates>
				</Point>
			</Placemark>
			<Placemark>
				<LookAt>
					<gx:TimeStamp><when>2017-05-20</when>
</gx:TimeStamp>
					<gx:ViewerOptions>
						<gx:option name="historicalimagery"></gx:option>
						<gx:option enabled="0" name="sunlight"></gx:option>
						<gx:option enabled="0" name="streetview"></gx:option>
					</gx:ViewerOptions>
					<longitude>21.11579254052481</longitude>
					<latitude>45.06523577132803</latitude>
					<altitude>0</altitude>
					<heading>0.3997154432251204</heading>
					<tilt>0</tilt>
					<range>1850.997604881624</range>
					<gx:altitudeMode>relativeToSeaFloor</gx:altitudeMode>
				</LookAt>
				<styleUrl>#msn_donut3</styleUrl>
				<Point>
					<gx:drawOrder>1</gx:drawOrder>
					<coordinates>21.12229553459804,45.06794303296003,0</coordinates>
				</Point>
			</Placemark>
			<Placemark>
				<LookAt>
					<gx:TimeStamp><when>2017-05-20</when>
</gx:TimeStamp>
					<gx:ViewerOptions>
						<gx:option name="historicalimagery"></gx:option>
						<gx:option enabled="0" name="sunlight"></gx:option>
						<gx:option enabled="0" name="streetview"></gx:option>
					</gx:ViewerOptions>
					<longitude>21.11579254052481</longitude>
					<latitude>45.06523577132803</latitude>
					<altitude>0</altitude>
					<heading>0.3997154432251204</heading>
					<tilt>0</tilt>
					<range>1850.997604881624</range>
					<gx:altitudeMode>relativeToSeaFloor</gx:altitudeMode>
				</LookAt>
				<styleUrl>#msn_donut3</styleUrl>
				<Point>
					<gx:drawOrder>1</gx:drawOrder>
					<coordinates>21.12328682925032,45.06836614905641,0</coordinates>
				</Point>
			</Placemark>
			<Placemark>
				<LookAt>
					<gx:TimeStamp><when>2017-05-20</when>
</gx:TimeStamp>
					<gx:ViewerOptions>
						<gx:option name="historicalimagery"></gx:option>
						<gx:option enabled="0" name="sunlight"></gx:option>
						<gx:option enabled="0" name="streetview"></gx:option>
					</gx:ViewerOptions>
					<longitude>21.10180638481043</longitude>
					<latitude>45.06521014733976</latitude>
					<altitude>0</altitude>
					<heading>0.3898152639206284</heading>
					<tilt>0</tilt>
					<range>1850.997604878877</range>
					<gx:altitudeMode>relativeToSeaFloor</gx:altitudeMode>
				</LookAt>
				<styleUrl>#msn_donut3</styleUrl>
				<Point>
					<gx:drawOrder>1</gx:drawOrder>
					<coordinates>21.10306706427395,45.06665941426079,0</coordinates>
				</Point>
			</Placemark>
			<Placemark>
				<LookAt>
					<gx:TimeStamp><when>2019-03-29</when>
</gx:TimeStamp>
					<gx:ViewerOptions>
						<gx:option name="historicalimagery"></gx:option>
						<gx:option enabled="0" name="sunlight"></gx:option>
						<gx:option enabled="0" name="streetview"></gx:option>
					</gx:ViewerOptions>
					<longitude>21.10254233368452</longitude>
					<latitude>45.06192941610632</latitude>
					<altitude>0</altitude>
					<heading>0.390335889484458</heading>
					<tilt>0</tilt>
					<range>3698.486528340205</range>
					<gx:altitudeMode>relativeToSeaFloor</gx:altitudeMode>
				</LookAt>
				<styleUrl>#msn_donut3</styleUrl>
				<Point>
					<gx:drawOrder>1</gx:drawOrder>
					<coordinates>21.09545526004827,45.06609305219185,0</coordinates>
				</Point>
			</Placemark>
			<Placemark>
				<LookAt>
					<gx:TimeStamp><when>2019-03-29</when>
</gx:TimeStamp>
					<gx:ViewerOptions>
						<gx:option name="historicalimagery"></gx:option>
						<gx:option enabled="0" name="sunlight"></gx:option>
						<gx:option enabled="0" name="streetview"></gx:option>
					</gx:ViewerOptions>
					<longitude>21.13642603180885</longitude>
					<latitude>45.0691117987246</latitude>
					<altitude>0</altitude>
					<heading>0.4143224633653975</heading>
					<tilt>0</tilt>
					<range>2473.28323861842</range>
					<gx:altitudeMode>relativeToSeaFloor</gx:altitudeMode>
				</LookAt>
				<styleUrl>#msn_donut3</styleUrl>
				<Point>
					<gx:drawOrder>1</gx:drawOrder>
					<coordinates>21.13845920422601,45.06882359631923,0</coordinates>
				</Point>
			</Placemark>
			<Placemark>
				<LookAt>
					<gx:TimeStamp><when>2019-03-29</when>
</gx:TimeStamp>
					<gx:ViewerOptions>
						<gx:option name="historicalimagery"></gx:option>
						<gx:option enabled="0" name="sunlight"></gx:option>
						<gx:option enabled="0" name="streetview"></gx:option>
					</gx:ViewerOptions>
					<longitude>21.13426633437542</longitude>
					<latitude>45.06723945980187</latitude>
					<altitude>0</altitude>
					<heading>0.4127935106152184</heading>
					<tilt>0</tilt>
					<range>4412.175825196235</range>
					<gx:altitudeMode>relativeToSeaFloor</gx:altitudeMode>
				</LookAt>
				<styleUrl>#msn_donut3</styleUrl>
				<Point>
					<gx:drawOrder>1</gx:drawOrder>
					<coordinates>21.13526045914528,45.06758421626213,0</coordinates>
				</Point>
			</Placemark>
			<Placemark>
				<LookAt>
					<gx:TimeStamp><when>2019-03-29</when>
</gx:TimeStamp>
					<gx:ViewerOptions>
						<gx:option name="historicalimagery"></gx:option>
						<gx:option enabled="0" name="sunlight"></gx:option>
						<gx:option enabled="0" name="streetview"></gx:option>
					</gx:ViewerOptions>
					<longitude>21.1664520577345</longitude>
					<latitude>45.06761150953697</latitude>
					<altitude>0</altitude>
					<heading>0.4355800408354843</heading>
					<tilt>0</tilt>
					<range>2007.653886809025</range>
					<gx:altitudeMode>relativeToSeaFloor</gx:altitudeMode>
				</LookAt>
				<styleUrl>#msn_donut3</styleUrl>
				<Point>
					<gx:drawOrder>1</gx:drawOrder>
					<coordinates>21.17043992274196,45.06644925146193,0</coordinates>
				</Point>
			</Placemark>
			<Placemark>
				<LookAt>
					<gx:TimeStamp><when>2019-03-29</when>
</gx:TimeStamp>
					<gx:ViewerOptions>
						<gx:option name="historicalimagery"></gx:option>
						<gx:option enabled="0" name="sunlight"></gx:option>
						<gx:option enabled="0" name="streetview"></gx:option>
					</gx:ViewerOptions>
					<longitude>21.18012778356965</longitude>
					<latitude>45.07239522417795</latitude>
					<altitude>0</altitude>
					<heading>0.4452615744119242</heading>
					<tilt>0</tilt>
					<range>2008.226682794777</range>
					<gx:altitudeMode>relativeToSeaFloor</gx:altitudeMode>
				</LookAt>
				<styleUrl>#msn_donut3</styleUrl>
				<Point>
					<gx:drawOrder>1</gx:drawOrder>
					<coordinates>21.181297272459,45.07281339439555,0</coordinates>
				</Point>
			</Placemark>
			<Placemark>
				<LookAt>
					<gx:TimeStamp><when>2019-03-29</when>
</gx:TimeStamp>
					<gx:ViewerOptions>
						<gx:option name="historicalimagery"></gx:option>
						<gx:option enabled="0" name="sunlight"></gx:option>
						<gx:option enabled="0" name="streetview"></gx:option>
					</gx:ViewerOptions>
					<longitude>21.18012778356965</longitude>
					<latitude>45.07239522417795</latitude>
					<altitude>0</altitude>
					<heading>0.4452615744119242</heading>
					<tilt>0</tilt>
					<range>2008.226682794777</range>
					<gx:altitudeMode>relativeToSeaFloor</gx:altitudeMode>
				</LookAt>
				<styleUrl>#msn_donut3</styleUrl>
				<Point>
					<gx:drawOrder>1</gx:drawOrder>
					<coordinates>21.18213523496898,45.0721320858514,0</coordinates>
				</Point>
			</Placemark>
			<Placemark>
				<name>Humka straža</name>
				<LookAt>
					<gx:TimeStamp><when>2019-03-29</when>
</gx:TimeStamp>
					<gx:ViewerOptions>
						<gx:option name="historicalimagery"></gx:option>
						<gx:option enabled="0" name="sunlight"></gx:option>
						<gx:option enabled="0" name="streetview"></gx:option>
					</gx:ViewerOptions>
					<longitude>21.19766592970725</longitude>
					<latitude>45.06557433885972</latitude>
					<altitude>0</altitude>
					<heading>0.2911122036651225</heading>
					<tilt>0</tilt>
					<range>1768.009908739256</range>
					<gx:altitudeMode>relativeToSeaFloor</gx:altitudeMode>
				</LookAt>
				<styleUrl>#msn_donut40</styleUrl>
				<Point>
					<gx:drawOrder>1</gx:drawOrder>
					<coordinates>21.19118124611544,45.06484792586777,0</coordinates>
				</Point>
			</Placemark>
			<Placemark>
				<LookAt>
					<gx:TimeStamp><when>2019-03-29</when>
</gx:TimeStamp>
					<gx:ViewerOptions>
						<gx:option name="historicalimagery"></gx:option>
						<gx:option enabled="0" name="sunlight"></gx:option>
						<gx:option enabled="0" name="streetview"></gx:option>
					</gx:ViewerOptions>
					<longitude>21.19766592970725</longitude>
					<latitude>45.06557433885972</latitude>
					<altitude>0</altitude>
					<heading>0.2911122036651225</heading>
					<tilt>0</tilt>
					<range>1768.009908739256</range>
					<gx:altitudeMode>relativeToSeaFloor</gx:altitudeMode>
				</LookAt>
				<styleUrl>#msn_donut40</styleUrl>
				<Point>
					<gx:drawOrder>1</gx:drawOrder>
					<coordinates>21.1964919804062,45.06519898528363,0</coordinates>
				</Point>
			</Placemark>
			<Placemark>
				<LookAt>
					<gx:TimeStamp><when>2019-03-29</when>
</gx:TimeStamp>
					<gx:ViewerOptions>
						<gx:option name="historicalimagery"></gx:option>
						<gx:option enabled="0" name="sunlight"></gx:option>
						<gx:option enabled="0" name="streetview"></gx:option>
					</gx:ViewerOptions>
					<longitude>21.22366097159037</longitude>
					<latitude>45.05098136910023</latitude>
					<altitude>0</altitude>
					<heading>0.4760727048693756</heading>
					<tilt>0</tilt>
					<range>2541.211017029415</range>
					<gx:altitudeMode>relativeToSeaFloor</gx:altitudeMode>
				</LookAt>
				<styleUrl>#msn_donut3</styleUrl>
				<Point>
					<gx:drawOrder>1</gx:drawOrder>
					<coordinates>21.22779069705241,45.05251854181472,0</coordinates>
				</Point>
			</Placemark>
			<Placemark>
				<LookAt>
					<gx:TimeStamp><when>2019-03-29</when>
</gx:TimeStamp>
					<gx:ViewerOptions>
						<gx:option name="historicalimagery"></gx:option>
						<gx:option enabled="0" name="sunlight"></gx:option>
						<gx:option enabled="0" name="streetview"></gx:option>
					</gx:ViewerOptions>
					<longitude>20.8876578488958</longitude>
					<latitude>45.1499572069836</latitude>
					<altitude>0</altitude>
					<heading>4.014411594897842</heading>
					<tilt>0</tilt>
					<range>1554.466690379416</range>
					<gx:altitudeMode>relativeToSeaFloor</gx:altitudeMode>
				</LookAt>
				<styleUrl>#msn_donut3</styleUrl>
				<Point>
					<gx:drawOrder>1</gx:drawOrder>
					<coordinates>20.88444307036916,45.15051265136528,0</coordinates>
				</Point>
			</Placemark>
			<Placemark>
				<name>​Njagulova humka</name>
				<LookAt>
					<gx:TimeStamp><when>2019-03-29</when>
</gx:TimeStamp>
					<gx:ViewerOptions>
						<gx:option name="historicalimagery"></gx:option>
						<gx:option enabled="0" name="sunlight"></gx:option>
						<gx:option enabled="0" name="streetview"></gx:option>
					</gx:ViewerOptions>
					<longitude>20.87306912188935</longitude>
					<latitude>45.20435282753357</latitude>
					<altitude>0</altitude>
					<heading>4.004069587683431</heading>
					<tilt>0</tilt>
					<range>980.5558872605304</range>
					<gx:altitudeMode>relativeToSeaFloor</gx:altitudeMode>
				</LookAt>
				<styleUrl>#msn_donut3</styleUrl>
				<Point>
					<gx:drawOrder>1</gx:drawOrder>
					<coordinates>20.8703452487449,45.20449038163335,0</coordinates>
				</Point>
			</Placemark>
			<Placemark>
				<LookAt>
					<gx:TimeStamp><when>2019-03-29</when>
</gx:TimeStamp>
					<gx:ViewerOptions>
						<gx:option name="historicalimagery"></gx:option>
						<gx:option enabled="0" name="sunlight"></gx:option>
						<gx:option enabled="0" name="streetview"></gx:option>
					</gx:ViewerOptions>
					<longitude>20.87306912188935</longitude>
					<latitude>45.20435282753357</latitude>
					<altitude>0</altitude>
					<heading>4.004069587683431</heading>
					<tilt>0</tilt>
					<range>980.5558872605304</range>
					<gx:altitudeMode>relativeToSeaFloor</gx:altitudeMode>
				</LookAt>
				<styleUrl>#msn_donut3</styleUrl>
				<Point>
					<gx:drawOrder>1</gx:drawOrder>
					<coordinates>20.87326545667214,45.20558680440367,0</coordinates>
				</Point>
			</Placemark>
			<Placemark>
				<LookAt>
					<gx:TimeStamp><when>2019-03-29</when>
</gx:TimeStamp>
					<gx:ViewerOptions>
						<gx:option name="historicalimagery"></gx:option>
						<gx:option enabled="0" name="sunlight"></gx:option>
						<gx:option enabled="0" name="streetview"></gx:option>
					</gx:ViewerOptions>
					<longitude>20.8712184491318</longitude>
					<latitude>45.22928698782078</latitude>
					<altitude>0</altitude>
					<heading>4.002756482224157</heading>
					<tilt>0</tilt>
					<range>1076.249488891504</range>
					<gx:altitudeMode>relativeToSeaFloor</gx:altitudeMode>
				</LookAt>
				<styleUrl>#msn_donut3</styleUrl>
				<Point>
					<gx:drawOrder>1</gx:drawOrder>
					<coordinates>20.86988462506437,45.23022590209412,0</coordinates>
				</Point>
			</Placemark>
			<Placemark>
				<LookAt>
					<gx:TimeStamp><when>2017-05-20</when>
</gx:TimeStamp>
					<gx:ViewerOptions>
						<gx:option name="historicalimagery"></gx:option>
						<gx:option enabled="0" name="sunlight"></gx:option>
						<gx:option enabled="0" name="streetview"></gx:option>
					</gx:ViewerOptions>
					<longitude>20.93840908786167</longitude>
					<latitude>44.75995969773213</latitude>
					<altitude>0</altitude>
					<heading>0.08234891398644817</heading>
					<tilt>0</tilt>
					<range>3769.514096355153</range>
					<gx:altitudeMode>relativeToSeaFloor</gx:altitudeMode>
				</LookAt>
				<styleUrl>#msn_donut3</styleUrl>
				<Point>
					<gx:drawOrder>1</gx:drawOrder>
					<coordinates>20.932718904084,44.75574395113248,0</coordinates>
				</Point>
			</Placemark>
			<Placemark>
				<LookAt>
					<gx:TimeStamp><when>2016-05-23</when>
</gx:TimeStamp>
					<gx:ViewerOptions>
						<gx:option name="historicalimagery"></gx:option>
						<gx:option enabled="0" name="sunlight"></gx:option>
						<gx:option enabled="0" name="streetview"></gx:option>
					</gx:ViewerOptions>
					<longitude>20.74115049733552</longitude>
					<latitude>45.33125468852841</latitude>
					<altitude>0</altitude>
					<heading>2.400523533179956</heading>
					<tilt>0</tilt>
					<range>2355.238161293781</range>
					<gx:altitudeMode>relativeToSeaFloor</gx:altitudeMode>
				</LookAt>
				<styleUrl>#msn_donut3</styleUrl>
				<Point>
					<gx:drawOrder>1</gx:drawOrder>
					<coordinates>20.73933260382096,45.33606630877877,0</coordinates>
				</Point>
			</Placemark>
			<Placemark>
				<LookAt>
					<gx:TimeStamp><when>2019-03-29</when>
</gx:TimeStamp>
					<gx:ViewerOptions>
						<gx:option name="historicalimagery"></gx:option>
						<gx:option enabled="0" name="sunlight"></gx:option>
						<gx:option enabled="0" name="streetview"></gx:option>
					</gx:ViewerOptions>
					<longitude>20.71364623746283</longitude>
					<latitude>45.30767126483901</latitude>
					<altitude>0</altitude>
					<heading>2.380965009122171</heading>
					<tilt>0</tilt>
					<range>2174.29694408876</range>
					<gx:altitudeMode>relativeToSeaFloor</gx:altitudeMode>
				</LookAt>
				<styleUrl>#msn_donut3</styleUrl>
				<Point>
					<gx:drawOrder>1</gx:drawOrder>
					<coordinates>20.71336206284609,45.3056307345642,0</coordinates>
				</Point>
			</Placemark>
			<Placemark>
				<LookAt>
					<gx:TimeStamp><when>2020-04-04</when>
</gx:TimeStamp>
					<gx:ViewerOptions>
						<gx:option name="historicalimagery"></gx:option>
						<gx:option enabled="0" name="sunlight"></gx:option>
						<gx:option enabled="0" name="streetview"></gx:option>
					</gx:ViewerOptions>
					<longitude>20.72776971502789</longitude>
					<latitude>45.28877453711897</latitude>
					<altitude>0</altitude>
					<heading>0.02875356002568319</heading>
					<tilt>0</tilt>
					<range>2476.526397573348</range>
					<gx:altitudeMode>relativeToSeaFloor</gx:altitudeMode>
				</LookAt>
				<styleUrl>#msn_donut40</styleUrl>
				<Point>
					<gx:drawOrder>1</gx:drawOrder>
					<coordinates>20.71997680752576,45.29128108555122,0</coordinates>
				</Point>
			</Placemark>
			<Placemark>
				<LookAt>
					<gx:TimeStamp><when>2019-03-29</when>
</gx:TimeStamp>
					<gx:ViewerOptions>
						<gx:option name="historicalimagery"></gx:option>
						<gx:option enabled="0" name="sunlight"></gx:option>
						<gx:option enabled="0" name="streetview"></gx:option>
					</gx:ViewerOptions>
					<longitude>20.6923427790356</longitude>
					<latitude>45.28911072876525</latitude>
					<altitude>0</altitude>
					<heading>2.365826115837203</heading>
					<tilt>0</tilt>
					<range>2940.301975497641</range>
					<gx:altitudeMode>relativeToSeaFloor</gx:altitudeMode>
				</LookAt>
				<styleUrl>#msn_donut3</styleUrl>
				<Point>
					<gx:drawOrder>1</gx:drawOrder>
					<coordinates>20.68792538268022,45.28965706316981,0</coordinates>
				</Point>
			</Placemark>
			<Placemark>
				<LookAt>
					<gx:TimeStamp><when>2014-05-22</when>
</gx:TimeStamp>
					<gx:ViewerOptions>
						<gx:option name="historicalimagery"></gx:option>
						<gx:option enabled="0" name="sunlight"></gx:option>
						<gx:option enabled="0" name="streetview"></gx:option>
					</gx:ViewerOptions>
					<longitude>20.70650686501732</longitude>
					<latitude>45.31283208962792</latitude>
					<altitude>0</altitude>
					<heading>2.375894603328914</heading>
					<tilt>0</tilt>
					<range>2940.301975498644</range>
					<gx:altitudeMode>relativeToSeaFloor</gx:altitudeMode>
				</LookAt>
				<styleUrl>#msn_donut3</styleUrl>
				<Point>
					<gx:drawOrder>1</gx:drawOrder>
					<coordinates>20.70847404445456,45.31243442090528,0</coordinates>
				</Point>
			</Placemark>
			<Placemark>
				<LookAt>
					<gx:TimeStamp><when>2016-05-23</when>
</gx:TimeStamp>
					<gx:ViewerOptions>
						<gx:option name="historicalimagery"></gx:option>
						<gx:option enabled="0" name="sunlight"></gx:option>
						<gx:option enabled="0" name="streetview"></gx:option>
					</gx:ViewerOptions>
					<longitude>20.73667534275579</longitude>
					<latitude>45.34985770280277</latitude>
					<altitude>0</altitude>
					<heading>2.397349459793166</heading>
					<tilt>0</tilt>
					<range>2560.397052613097</range>
					<gx:altitudeMode>relativeToSeaFloor</gx:altitudeMode>
				</LookAt>
				<styleUrl>#msn_donut3</styleUrl>
				<Point>
					<gx:drawOrder>1</gx:drawOrder>
					<coordinates>20.73118134633987,45.34943509174472,0</coordinates>
				</Point>
			</Placemark>
			<Placemark>
				<LookAt>
					<gx:TimeStamp><when>2016-05-23</when>
</gx:TimeStamp>
					<gx:ViewerOptions>
						<gx:option name="historicalimagery"></gx:option>
						<gx:option enabled="0" name="sunlight"></gx:option>
						<gx:option enabled="0" name="streetview"></gx:option>
					</gx:ViewerOptions>
					<longitude>20.73667534275579</longitude>
					<latitude>45.34985770280277</latitude>
					<altitude>0</altitude>
					<heading>2.397349459793166</heading>
					<tilt>0</tilt>
					<range>2560.397052613097</range>
					<gx:altitudeMode>relativeToSeaFloor</gx:altitudeMode>
				</LookAt>
				<styleUrl>#msn_donut3</styleUrl>
				<Point>
					<gx:drawOrder>1</gx:drawOrder>
					<coordinates>20.73971746275988,45.35077556185055,0</coordinates>
				</Point>
			</Placemark>
			<Placemark>
				<LookAt>
					<gx:TimeStamp><when>2019-03-29</when>
</gx:TimeStamp>
					<gx:ViewerOptions>
						<gx:option name="historicalimagery"></gx:option>
						<gx:option enabled="0" name="sunlight"></gx:option>
						<gx:option enabled="0" name="streetview"></gx:option>
					</gx:ViewerOptions>
					<longitude>20.74284182241651</longitude>
					<latitude>45.3278222576084</latitude>
					<altitude>0</altitude>
					<heading>2.401735717322286</heading>
					<tilt>0</tilt>
					<range>2393.245889871033</range>
					<gx:altitudeMode>relativeToSeaFloor</gx:altitudeMode>
				</LookAt>
				<styleUrl>#msn_donut3</styleUrl>
				<Point>
					<gx:drawOrder>1</gx:drawOrder>
					<coordinates>20.73867870556542,45.32822189606702,0</coordinates>
				</Point>
			</Placemark>
			<Placemark>
				<LookAt>
					<gx:TimeStamp><when>2019-03-29</when>
</gx:TimeStamp>
					<gx:ViewerOptions>
						<gx:option name="historicalimagery"></gx:option>
						<gx:option enabled="0" name="sunlight"></gx:option>
						<gx:option enabled="0" name="streetview"></gx:option>
					</gx:ViewerOptions>
					<longitude>20.68783264036979</longitude>
					<latitude>45.26983797452505</latitude>
					<altitude>0</altitude>
					<heading>2.362627463785293</heading>
					<tilt>0</tilt>
					<range>3156.738957605842</range>
					<gx:altitudeMode>relativeToSeaFloor</gx:altitudeMode>
				</LookAt>
				<styleUrl>#msn_donut3</styleUrl>
				<Point>
					<gx:drawOrder>1</gx:drawOrder>
					<coordinates>20.68510424474286,45.26984410671348,0</coordinates>
				</Point>
			</Placemark>
			<Placemark>
				<name>Ludoška humka</name>
				<LookAt>
					<gx:TimeStamp><when>2019-03-29</when>
</gx:TimeStamp>
					<gx:ViewerOptions>
						<gx:option name="historicalimagery"></gx:option>
						<gx:option enabled="0" name="sunlight"></gx:option>
						<gx:option enabled="0" name="streetview"></gx:option>
					</gx:ViewerOptions>
					<longitude>20.70082010766887</longitude>
					<latitude>45.23974614399292</latitude>
					<altitude>0</altitude>
					<heading>2.371845520551066</heading>
					<tilt>0</tilt>
					<range>1477.610550691261</range>
					<gx:altitudeMode>relativeToSeaFloor</gx:altitudeMode>
				</LookAt>
				<styleUrl>#msn_donut5</styleUrl>
				<Point>
					<gx:drawOrder>1</gx:drawOrder>
					<coordinates>20.69862060788508,45.23983712206775,0</coordinates>
				</Point>
			</Placemark>
			<Placemark>
				<LookAt>
					<gx:TimeStamp><when>2019-03-29</when>
</gx:TimeStamp>
					<gx:ViewerOptions>
						<gx:option name="historicalimagery"></gx:option>
						<gx:option enabled="0" name="sunlight"></gx:option>
						<gx:option enabled="0" name="streetview"></gx:option>
					</gx:ViewerOptions>
					<longitude>20.8084654273325</longitude>
					<latitude>45.24606145543871</latitude>
					<altitude>0</altitude>
					<heading>0.2045832994054762</heading>
					<tilt>0</tilt>
					<range>2763.496541980787</range>
					<gx:altitudeMode>relativeToSeaFloor</gx:altitudeMode>
				</LookAt>
				<styleUrl>#msn_donut3</styleUrl>
				<Point>
					<gx:drawOrder>1</gx:drawOrder>
					<coordinates>20.80202902543746,45.24504585451758,0</coordinates>
				</Point>
			</Placemark>
			<Placemark>
				<LookAt>
					<gx:TimeStamp><when>2019-03-29</when>
</gx:TimeStamp>
					<gx:ViewerOptions>
						<gx:option name="historicalimagery"></gx:option>
						<gx:option enabled="0" name="sunlight"></gx:option>
						<gx:option enabled="0" name="streetview"></gx:option>
					</gx:ViewerOptions>
					<longitude>20.78348690170601</longitude>
					<latitude>45.25150290222643</latitude>
					<altitude>0</altitude>
					<heading>0.1868663164845847</heading>
					<tilt>0</tilt>
					<range>2241.233491113186</range>
					<gx:altitudeMode>relativeToSeaFloor</gx:altitudeMode>
				</LookAt>
				<styleUrl>#msn_donut3</styleUrl>
				<Point>
					<gx:drawOrder>1</gx:drawOrder>
					<coordinates>20.78248318197529,45.24822527869936,0</coordinates>
				</Point>
			</Placemark>
			<Placemark>
				<LookAt>
					<gx:TimeStamp><when>2019-03-29</when>
</gx:TimeStamp>
					<gx:ViewerOptions>
						<gx:option name="historicalimagery"></gx:option>
						<gx:option enabled="0" name="sunlight"></gx:option>
						<gx:option enabled="0" name="streetview"></gx:option>
					</gx:ViewerOptions>
					<longitude>20.78348690170601</longitude>
					<latitude>45.25150290222643</latitude>
					<altitude>0</altitude>
					<heading>0.1868663164845847</heading>
					<tilt>0</tilt>
					<range>2241.233491113186</range>
					<gx:altitudeMode>relativeToSeaFloor</gx:altitudeMode>
				</LookAt>
				<styleUrl>#msn_donut3</styleUrl>
				<Point>
					<gx:drawOrder>1</gx:drawOrder>
					<coordinates>20.78154272233916,45.25410611232612,0</coordinates>
				</Point>
			</Placemark>
			<Placemark>
				<LookAt>
					<gx:TimeStamp><when>2019-03-29</when>
</gx:TimeStamp>
					<gx:ViewerOptions>
						<gx:option name="historicalimagery"></gx:option>
						<gx:option enabled="0" name="sunlight"></gx:option>
						<gx:option enabled="0" name="streetview"></gx:option>
					</gx:ViewerOptions>
					<longitude>20.78799736924006</longitude>
					<latitude>45.25750814345036</latitude>
					<altitude>0</altitude>
					<heading>0.001148691114278082</heading>
					<tilt>0</tilt>
					<range>2786.130543649593</range>
					<gx:altitudeMode>relativeToSeaFloor</gx:altitudeMode>
				</LookAt>
				<styleUrl>#msn_donut40</styleUrl>
				<Point>
					<gx:drawOrder>1</gx:drawOrder>
					<coordinates>20.77430239922025,45.25932003933965,0</coordinates>
				</Point>
			</Placemark>
			<Placemark>
				<LookAt>
					<gx:TimeStamp><when>2019-03-29</when>
</gx:TimeStamp>
					<gx:ViewerOptions>
						<gx:option name="historicalimagery"></gx:option>
						<gx:option enabled="0" name="sunlight"></gx:option>
						<gx:option enabled="0" name="streetview"></gx:option>
					</gx:ViewerOptions>
					<longitude>20.76263320784321</longitude>
					<latitude>45.25519798304131</latitude>
					<altitude>0</altitude>
					<heading>0.1720551272900519</heading>
					<tilt>0</tilt>
					<range>4389.299278078147</range>
					<gx:altitudeMode>relativeToSeaFloor</gx:altitudeMode>
				</LookAt>
				<styleUrl>#msn_donut3</styleUrl>
				<Point>
					<gx:drawOrder>1</gx:drawOrder>
					<coordinates>20.74703278832648,45.25852147537388,0</coordinates>
				</Point>
			</Placemark>
			<Placemark>
				<LookAt>
					<gx:TimeStamp><when>2019-03-29</when>
</gx:TimeStamp>
					<gx:ViewerOptions>
						<gx:option name="historicalimagery"></gx:option>
						<gx:option enabled="0" name="sunlight"></gx:option>
						<gx:option enabled="0" name="streetview"></gx:option>
					</gx:ViewerOptions>
					<longitude>20.82609004290042</longitude>
					<latitude>45.22182170011909</latitude>
					<altitude>0</altitude>
					<heading>0.2170971222735803</heading>
					<tilt>0</tilt>
					<range>1730.271905254235</range>
					<gx:altitudeMode>relativeToSeaFloor</gx:altitudeMode>
				</LookAt>
				<styleUrl>#msn_donut3</styleUrl>
				<Point>
					<gx:drawOrder>1</gx:drawOrder>
					<coordinates>20.82365371071446,45.22147950496879,0</coordinates>
				</Point>
			</Placemark>
			<Placemark>
				<LookAt>
					<gx:TimeStamp><when>2019-03-29</when>
</gx:TimeStamp>
					<gx:ViewerOptions>
						<gx:option name="historicalimagery"></gx:option>
						<gx:option enabled="0" name="sunlight"></gx:option>
						<gx:option enabled="0" name="streetview"></gx:option>
					</gx:ViewerOptions>
					<longitude>20.8840417772581</longitude>
					<latitude>45.20356295563551</latitude>
					<altitude>0</altitude>
					<heading>0.0685970187556305</heading>
					<tilt>0</tilt>
					<range>2895.100840213188</range>
					<gx:altitudeMode>relativeToSeaFloor</gx:altitudeMode>
				</LookAt>
				<styleUrl>#msn_donut40</styleUrl>
				<Point>
					<gx:drawOrder>1</gx:drawOrder>
					<coordinates>20.8885580554843,45.21121333212697,0</coordinates>
				</Point>
			</Placemark>
			<Placemark>
				<LookAt>
					<gx:TimeStamp><when>2019-03-29</when>
</gx:TimeStamp>
					<gx:ViewerOptions>
						<gx:option name="historicalimagery"></gx:option>
						<gx:option enabled="0" name="sunlight"></gx:option>
						<gx:option enabled="0" name="streetview"></gx:option>
					</gx:ViewerOptions>
					<longitude>20.6495229087</longitude>
					<latitude>45.22682016778143</latitude>
					<altitude>0</altitude>
					<heading>-0.001473331526315514</heading>
					<tilt>0</tilt>
					<range>2760.785988520381</range>
					<gx:altitudeMode>relativeToSeaFloor</gx:altitudeMode>
				</LookAt>
				<styleUrl>#msn_donut3</styleUrl>
				<Point>
					<gx:drawOrder>1</gx:drawOrder>
					<coordinates>20.6536149470888,45.22901813137695,0</coordinates>
				</Point>
			</Placemark>
			<Placemark>
				<LookAt>
					<gx:TimeStamp><when>2017-03-27</when>
</gx:TimeStamp>
					<gx:ViewerOptions>
						<gx:option name="historicalimagery"></gx:option>
						<gx:option enabled="0" name="sunlight"></gx:option>
						<gx:option enabled="0" name="streetview"></gx:option>
					</gx:ViewerOptions>
					<longitude>20.67224263901903</longitude>
					<latitude>45.37751852704335</latitude>
					<altitude>0</altitude>
					<heading>0.03374071672690487</heading>
					<tilt>0</tilt>
					<range>912.3485975202308</range>
					<gx:altitudeMode>relativeToSeaFloor</gx:altitudeMode>
				</LookAt>
				<styleUrl>#msn_donut3</styleUrl>
				<Point>
					<gx:drawOrder>1</gx:drawOrder>
					<coordinates>20.67189892656693,45.37696712408903,0</coordinates>
				</Point>
			</Placemark>
			<Placemark>
				<LookAt>
					<gx:TimeStamp><when>2017-03-27</when>
</gx:TimeStamp>
					<gx:ViewerOptions>
						<gx:option name="historicalimagery"></gx:option>
						<gx:option enabled="0" name="sunlight"></gx:option>
						<gx:option enabled="0" name="streetview"></gx:option>
					</gx:ViewerOptions>
					<longitude>20.30368656386588</longitude>
					<latitude>45.56876260329732</latitude>
					<altitude>0</altitude>
					<heading>2.089731492660293</heading>
					<tilt>0</tilt>
					<range>1883.380650849127</range>
					<gx:altitudeMode>relativeToSeaFloor</gx:altitudeMode>
				</LookAt>
				<styleUrl>#msn_donut3</styleUrl>
				<Point>
					<gx:drawOrder>1</gx:drawOrder>
					<coordinates>20.30409193073503,45.57073828418629,0</coordinates>
				</Point>
			</Placemark>
			<Placemark>
				<LookAt>
					<gx:TimeStamp><when>2019-03-29</when>
</gx:TimeStamp>
					<gx:ViewerOptions>
						<gx:option name="historicalimagery"></gx:option>
						<gx:option enabled="0" name="sunlight"></gx:option>
						<gx:option enabled="0" name="streetview"></gx:option>
					</gx:ViewerOptions>
					<longitude>20.75612424692116</longitude>
					<latitude>45.33799940470912</latitude>
					<altitude>0</altitude>
					<heading>0.1668964067211824</heading>
					<tilt>0</tilt>
					<range>1258.424959501263</range>
					<gx:altitudeMode>relativeToSeaFloor</gx:altitudeMode>
				</LookAt>
				<styleUrl>#msn_donut3</styleUrl>
				<Point>
					<gx:drawOrder>1</gx:drawOrder>
					<coordinates>20.75513066631945,45.33799727763226,0</coordinates>
				</Point>
			</Placemark>
			<Placemark>
				<description>G_spomenik</description>
				<LookAt>
					<gx:TimeStamp><when>2016-05-23</when>
</gx:TimeStamp>
					<gx:ViewerOptions>
						<gx:option name="historicalimagery"></gx:option>
						<gx:option enabled="0" name="sunlight"></gx:option>
						<gx:option enabled="0" name="streetview"></gx:option>
					</gx:ViewerOptions>
					<longitude>20.29777747734478</longitude>
					<latitude>45.5651798448441</latitude>
					<altitude>0</altitude>
					<heading>-0.03374879810559671</heading>
					<tilt>4.968087758979561</tilt>
					<range>475.5255138746831</range>
					<gx:altitudeMode>relativeToSeaFloor</gx:altitudeMode>
				</LookAt>
				<styleUrl>#msn_donut5</styleUrl>
				<Point>
					<gx:drawOrder>1</gx:drawOrder>
					<coordinates>20.29735147708265,45.5654686049059,0</coordinates>
				</Point>
			</Placemark>
			<Placemark>
				<LookAt>
					<gx:TimeStamp><when>2017-08-26</when>
</gx:TimeStamp>
					<gx:ViewerOptions>
						<gx:option name="historicalimagery"></gx:option>
						<gx:option enabled="0" name="sunlight"></gx:option>
						<gx:option enabled="0" name="streetview"></gx:option>
					</gx:ViewerOptions>
					<longitude>20.34783246649215</longitude>
					<latitude>45.97643506469299</latitude>
					<altitude>0</altitude>
					<heading>3.711036887261749</heading>
					<tilt>0</tilt>
					<range>1323.870079369588</range>
					<gx:altitudeMode>relativeToSeaFloor</gx:altitudeMode>
				</LookAt>
				<styleUrl>#msn_donut3</styleUrl>
				<Point>
					<gx:drawOrder>1</gx:drawOrder>
					<coordinates>20.34735321828698,45.9773813812167,0</coordinates>
				</Point>
			</Placemark>
			<Placemark>
				<LookAt>
					<gx:TimeStamp><when>2006-09-02</when>
</gx:TimeStamp>
					<gx:ViewerOptions>
						<gx:option name="historicalimagery"></gx:option>
						<gx:option enabled="0" name="sunlight"></gx:option>
						<gx:option enabled="0" name="streetview"></gx:option>
					</gx:ViewerOptions>
					<longitude>20.32076445105135</longitude>
					<latitude>45.96145924475275</latitude>
					<altitude>0</altitude>
					<heading>3.69157565798766</heading>
					<tilt>0</tilt>
					<range>678.4123957707897</range>
					<gx:altitudeMode>relativeToSeaFloor</gx:altitudeMode>
				</LookAt>
				<styleUrl>#msn_donut3</styleUrl>
				<Point>
					<gx:drawOrder>1</gx:drawOrder>
					<coordinates>20.3192583541202,45.96145267323563,0</coordinates>
				</Point>
			</Placemark>
			<Placemark>
				<LookAt>
					<gx:TimeStamp><when>2018-08-28</when>
</gx:TimeStamp>
					<gx:ViewerOptions>
						<gx:option name="historicalimagery"></gx:option>
						<gx:option enabled="0" name="sunlight"></gx:option>
						<gx:option enabled="0" name="streetview"></gx:option>
					</gx:ViewerOptions>
					<longitude>20.32178158557733</longitude>
					<latitude>45.95925000805063</latitude>
					<altitude>0</altitude>
					<heading>3.692306471394991</heading>
					<tilt>0</tilt>
					<range>602.4622416018408</range>
					<gx:altitudeMode>relativeToSeaFloor</gx:altitudeMode>
				</LookAt>
				<styleUrl>#msn_donut3</styleUrl>
				<Point>
					<gx:drawOrder>1</gx:drawOrder>
					<coordinates>20.32178158557733,45.95925000805063,0</coordinates>
				</Point>
			</Placemark>
			<Placemark>
				<LookAt>
					<gx:TimeStamp><when>2018-08-28</when>
</gx:TimeStamp>
					<gx:ViewerOptions>
						<gx:option name="historicalimagery"></gx:option>
						<gx:option enabled="0" name="sunlight"></gx:option>
						<gx:option enabled="0" name="streetview"></gx:option>
					</gx:ViewerOptions>
					<longitude>20.32222941959174</longitude>
					<latitude>45.95562630173521</latitude>
					<altitude>0</altitude>
					<heading>3.692628449972254</heading>
					<tilt>0</tilt>
					<range>393.1463647365587</range>
					<gx:altitudeMode>relativeToSeaFloor</gx:altitudeMode>
				</LookAt>
				<styleUrl>#msn_donut3</styleUrl>
				<Point>
					<gx:drawOrder>1</gx:drawOrder>
					<coordinates>20.32216519821951,45.95578145208021,0</coordinates>
				</Point>
			</Placemark>
			<Placemark>
				<LookAt>
					<gx:TimeStamp><when>2014-04-03</when>
</gx:TimeStamp>
					<gx:ViewerOptions>
						<gx:option name="historicalimagery"></gx:option>
						<gx:option enabled="0" name="sunlight"></gx:option>
						<gx:option enabled="0" name="streetview"></gx:option>
					</gx:ViewerOptions>
					<longitude>20.99153956218883</longitude>
					<latitude>44.87090284379886</latitude>
					<altitude>0</altitude>
					<heading>4.438682051109559</heading>
					<tilt>0</tilt>
					<range>1567.678102991237</range>
					<gx:altitudeMode>relativeToSeaFloor</gx:altitudeMode>
				</LookAt>
				<styleUrl>#msn_donut3</styleUrl>
				<Point>
					<gx:drawOrder>1</gx:drawOrder>
					<coordinates>20.99045416303102,44.87439072144882,0</coordinates>
				</Point>
			</Placemark>
			<Placemark>
				<LookAt>
					<gx:TimeStamp><when>2018-08-28</when>
</gx:TimeStamp>
					<gx:ViewerOptions>
						<gx:option name="historicalimagery"></gx:option>
						<gx:option enabled="0" name="sunlight"></gx:option>
						<gx:option enabled="0" name="streetview"></gx:option>
					</gx:ViewerOptions>
					<longitude>20.31958242176959</longitude>
					<latitude>45.95566081169218</latitude>
					<altitude>0</altitude>
					<heading>3.690725788422724</heading>
					<tilt>0</tilt>
					<range>275.0901659698141</range>
					<gx:altitudeMode>relativeToSeaFloor</gx:altitudeMode>
				</LookAt>
				<styleUrl>#msn_donut3</styleUrl>
				<Point>
					<gx:drawOrder>1</gx:drawOrder>
					<coordinates>20.31901839917105,45.95570886954166,0</coordinates>
				</Point>
			</Placemark>
			<Placemark>
				<LookAt>
					<gx:TimeStamp><when>2018-08-19</when>
</gx:TimeStamp>
					<gx:ViewerOptions>
						<gx:option name="historicalimagery"></gx:option>
						<gx:option enabled="0" name="sunlight"></gx:option>
						<gx:option enabled="0" name="streetview"></gx:option>
					</gx:ViewerOptions>
					<longitude>20.74223101351551</longitude>
					<latitude>44.88631721946585</latitude>
					<altitude>0</altitude>
					<heading>3.992693855705309</heading>
					<tilt>0</tilt>
					<range>1442.918545366174</range>
					<gx:altitudeMode>relativeToSeaFloor</gx:altitudeMode>
				</LookAt>
				<styleUrl>#msn_donut3</styleUrl>
				<Point>
					<gx:drawOrder>1</gx:drawOrder>
					<coordinates>20.74260141118063,44.88679105796721,0</coordinates>
				</Point>
			</Placemark>
			<Placemark>
				<LookAt>
					<gx:TimeStamp><when>2013-04-22</when>
</gx:TimeStamp>
					<gx:ViewerOptions>
						<gx:option name="historicalimagery"></gx:option>
						<gx:option enabled="0" name="sunlight"></gx:option>
						<gx:option enabled="0" name="streetview"></gx:option>
					</gx:ViewerOptions>
					<longitude>20.76598898595502</longitude>
					<latitude>44.88643682478428</latitude>
					<altitude>0</altitude>
					<heading>0.2385060649420114</heading>
					<tilt>0</tilt>
					<range>2518.948048787711</range>
					<gx:altitudeMode>relativeToSeaFloor</gx:altitudeMode>
				</LookAt>
				<styleUrl>#msn_donut3</styleUrl>
				<Point>
					<gx:drawOrder>1</gx:drawOrder>
					<coordinates>20.76169187787975,44.88669905781974,0</coordinates>
				</Point>
			</Placemark>
			<Placemark>
				<LookAt>
					<gx:TimeStamp><when>2013-04-22</when>
</gx:TimeStamp>
					<gx:ViewerOptions>
						<gx:option name="historicalimagery"></gx:option>
						<gx:option enabled="0" name="sunlight"></gx:option>
						<gx:option enabled="0" name="streetview"></gx:option>
					</gx:ViewerOptions>
					<longitude>20.76598898595502</longitude>
					<latitude>44.88643682478428</latitude>
					<altitude>0</altitude>
					<heading>0.2385060649420114</heading>
					<tilt>0</tilt>
					<range>2518.948048787711</range>
					<gx:altitudeMode>relativeToSeaFloor</gx:altitudeMode>
				</LookAt>
				<styleUrl>#msn_donut3</styleUrl>
				<Point>
					<gx:drawOrder>1</gx:drawOrder>
					<coordinates>20.75912755780486,44.88602414426037,0</coordinates>
				</Point>
			</Placemark>
			<Placemark>
				<LookAt>
					<gx:TimeStamp><when>2013-04-22</when>
</gx:TimeStamp>
					<gx:ViewerOptions>
						<gx:option name="historicalimagery"></gx:option>
						<gx:option enabled="0" name="sunlight"></gx:option>
						<gx:option enabled="0" name="streetview"></gx:option>
					</gx:ViewerOptions>
					<longitude>20.72851666521715</longitude>
					<latitude>44.9103594929921</latitude>
					<altitude>0</altitude>
					<heading>0.2120481738186842</heading>
					<tilt>0</tilt>
					<range>924.1636988641993</range>
					<gx:altitudeMode>relativeToSeaFloor</gx:altitudeMode>
				</LookAt>
				<styleUrl>#msn_donut3</styleUrl>
				<Point>
					<gx:drawOrder>1</gx:drawOrder>
					<coordinates>20.72654206051278,44.91030969824745,0</coordinates>
				</Point>
			</Placemark>
			<Placemark>
				<LookAt>
					<gx:TimeStamp><when>2006-11-16</when>
</gx:TimeStamp>
					<gx:ViewerOptions>
						<gx:option name="historicalimagery"></gx:option>
						<gx:option enabled="0" name="sunlight"></gx:option>
						<gx:option enabled="0" name="streetview"></gx:option>
					</gx:ViewerOptions>
					<longitude>20.7645468437555</longitude>
					<latitude>44.91109323312342</latitude>
					<altitude>0</altitude>
					<heading>0.2374758985930693</heading>
					<tilt>0</tilt>
					<range>4552.689852713597</range>
					<gx:altitudeMode>relativeToSeaFloor</gx:altitudeMode>
				</LookAt>
				<styleUrl>#msn_donut3</styleUrl>
				<Point>
					<gx:drawOrder>1</gx:drawOrder>
					<coordinates>20.75321526849082,44.91266000910499,0</coordinates>
				</Point>
			</Placemark>
			<Placemark>
				<LookAt>
					<gx:TimeStamp><when>2006-11-16</when>
</gx:TimeStamp>
					<gx:ViewerOptions>
						<gx:option name="historicalimagery"></gx:option>
						<gx:option enabled="0" name="sunlight"></gx:option>
						<gx:option enabled="0" name="streetview"></gx:option>
					</gx:ViewerOptions>
					<longitude>20.7544658228544</longitude>
					<latitude>44.91328000371961</latitude>
					<altitude>0</altitude>
					<heading>0.2303584723350867</heading>
					<tilt>0</tilt>
					<range>533.9176835004512</range>
					<gx:altitudeMode>relativeToSeaFloor</gx:altitudeMode>
				</LookAt>
				<styleUrl>#msn_donut3</styleUrl>
				<Point>
					<gx:drawOrder>1</gx:drawOrder>
					<coordinates>20.75249460140367,44.91351842013409,0</coordinates>
				</Point>
			</Placemark>
			<Placemark>
				<LookAt>
					<gx:TimeStamp><when>2014-03-15</when>
</gx:TimeStamp>
					<gx:ViewerOptions>
						<gx:option name="historicalimagery"></gx:option>
						<gx:option enabled="0" name="sunlight"></gx:option>
						<gx:option enabled="0" name="streetview"></gx:option>
					</gx:ViewerOptions>
					<longitude>20.74768980787978</longitude>
					<latitude>44.87538160321037</latitude>
					<altitude>0</altitude>
					<heading>0.2255759132898467</heading>
					<tilt>0</tilt>
					<range>1084.515063789319</range>
					<gx:altitudeMode>relativeToSeaFloor</gx:altitudeMode>
				</LookAt>
				<styleUrl>#msn_donut3</styleUrl>
				<Point>
					<gx:drawOrder>1</gx:drawOrder>
					<coordinates>20.74529573573304,44.87580384901015,0</coordinates>
				</Point>
			</Placemark>
			<Placemark>
				<LookAt>
					<gx:TimeStamp><when>2014-04-03</when>
</gx:TimeStamp>
					<gx:ViewerOptions>
						<gx:option name="historicalimagery"></gx:option>
						<gx:option enabled="0" name="sunlight"></gx:option>
						<gx:option enabled="0" name="streetview"></gx:option>
					</gx:ViewerOptions>
					<longitude>20.7708147953819</longitude>
					<latitude>44.88762807778948</latitude>
					<altitude>0</altitude>
					<heading>0.2418938013097885</heading>
					<tilt>0</tilt>
					<range>1285.810940851254</range>
					<gx:altitudeMode>relativeToSeaFloor</gx:altitudeMode>
				</LookAt>
				<styleUrl>#msn_donut3</styleUrl>
				<Point>
					<gx:drawOrder>1</gx:drawOrder>
					<coordinates>20.7708147953819,44.88762807778949,0</coordinates>
				</Point>
			</Placemark>
			<Placemark>
				<LookAt>
					<gx:TimeStamp><when>2015-03-23</when>
</gx:TimeStamp>
					<gx:ViewerOptions>
						<gx:option name="historicalimagery"></gx:option>
						<gx:option enabled="0" name="sunlight"></gx:option>
						<gx:option enabled="0" name="streetview"></gx:option>
					</gx:ViewerOptions>
					<longitude>20.73954465255369</longitude>
					<latitude>44.85493114666006</latitude>
					<altitude>0</altitude>
					<heading>0.2198324306503164</heading>
					<tilt>0</tilt>
					<range>1334.913696479594</range>
					<gx:altitudeMode>relativeToSeaFloor</gx:altitudeMode>
				</LookAt>
				<styleUrl>#msn_donut3</styleUrl>
				<Point>
					<gx:drawOrder>1</gx:drawOrder>
					<coordinates>20.73800700351771,44.85356825884743,0</coordinates>
				</Point>
			</Placemark>
			<Placemark>
				<LookAt>
					<gx:TimeStamp><when>2021-05-04</when>
</gx:TimeStamp>
					<gx:ViewerOptions>
						<gx:option name="historicalimagery"></gx:option>
						<gx:option enabled="0" name="sunlight"></gx:option>
						<gx:option enabled="0" name="streetview"></gx:option>
					</gx:ViewerOptions>
					<longitude>20.81937980298002</longitude>
					<latitude>45.54521134974615</latitude>
					<altitude>0</altitude>
					<heading>-0.1733318692027702</heading>
					<tilt>0</tilt>
					<range>2764.561318106933</range>
					<gx:altitudeMode>relativeToSeaFloor</gx:altitudeMode>
				</LookAt>
				<styleUrl>#msn_donut6</styleUrl>
				<Point>
					<gx:drawOrder>1</gx:drawOrder>
					<coordinates>20.82052593023641,45.54323078004656,0</coordinates>
				</Point>
			</Placemark>
			<Placemark>
				<LookAt>
					<gx:TimeStamp><when>2019-03-29</when>
</gx:TimeStamp>
					<gx:ViewerOptions>
						<gx:option name="historicalimagery"></gx:option>
						<gx:option enabled="0" name="sunlight"></gx:option>
						<gx:option enabled="0" name="streetview"></gx:option>
					</gx:ViewerOptions>
					<longitude>20.82276936760603</longitude>
					<latitude>45.54311833750826</latitude>
					<altitude>0</altitude>
					<heading>4.284994775036435</heading>
					<tilt>0</tilt>
					<range>1175.239610866995</range>
					<gx:altitudeMode>relativeToSeaFloor</gx:altitudeMode>
				</LookAt>
				<styleUrl>#msn_donut3</styleUrl>
				<Point>
					<gx:drawOrder>1</gx:drawOrder>
					<coordinates>20.82296154759107,45.54221280757471,0</coordinates>
				</Point>
			</Placemark>
			<Placemark>
				<LookAt>
					<gx:TimeStamp><when>2017-05-20</when>
</gx:TimeStamp>
					<gx:ViewerOptions>
						<gx:option name="historicalimagery"></gx:option>
						<gx:option enabled="0" name="sunlight"></gx:option>
						<gx:option enabled="0" name="streetview"></gx:option>
					</gx:ViewerOptions>
					<longitude>20.44148436366988</longitude>
					<latitude>45.07074793452262</latitude>
					<altitude>0</altitude>
					<heading>-0.2149585550811502</heading>
					<tilt>0</tilt>
					<range>3460.614487146482</range>
					<gx:altitudeMode>relativeToSeaFloor</gx:altitudeMode>
				</LookAt>
				<styleUrl>#msn_donut3</styleUrl>
				<Point>
					<gx:drawOrder>1</gx:drawOrder>
					<coordinates>20.44394059766001,45.07155466172635,0</coordinates>
				</Point>
			</Placemark>
			<Placemark>
				<LookAt>
					<gx:TimeStamp><when>2017-05-20</when>
</gx:TimeStamp>
					<gx:ViewerOptions>
						<gx:option name="historicalimagery"></gx:option>
						<gx:option enabled="0" name="sunlight"></gx:option>
						<gx:option enabled="0" name="streetview"></gx:option>
					</gx:ViewerOptions>
					<longitude>20.46454153723223</longitude>
					<latitude>45.07622572796878</latitude>
					<altitude>0</altitude>
					<heading>-0.1986334001711292</heading>
					<tilt>0</tilt>
					<range>3460.614487144012</range>
					<gx:altitudeMode>relativeToSeaFloor</gx:altitudeMode>
				</LookAt>
				<styleUrl>#msn_donut3</styleUrl>
				<Point>
					<gx:drawOrder>1</gx:drawOrder>
					<coordinates>20.45347466129189,45.08127405851746,0</coordinates>
				</Point>
			</Placemark>
			<Placemark>
				<LookAt>
					<gx:TimeStamp><when>2017-05-20</when>
</gx:TimeStamp>
					<gx:ViewerOptions>
						<gx:option name="historicalimagery"></gx:option>
						<gx:option enabled="0" name="sunlight"></gx:option>
						<gx:option enabled="0" name="streetview"></gx:option>
					</gx:ViewerOptions>
					<longitude>20.47974293072365</longitude>
					<latitude>45.0640350396973</latitude>
					<altitude>0</altitude>
					<heading>-0.1878705798970166</heading>
					<tilt>0</tilt>
					<range>3705.187014664327</range>
					<gx:altitudeMode>relativeToSeaFloor</gx:altitudeMode>
				</LookAt>
				<styleUrl>#msn_donut3</styleUrl>
				<Point>
					<gx:drawOrder>1</gx:drawOrder>
					<coordinates>20.47788499612246,45.06111759665389,0</coordinates>
				</Point>
			</Placemark>
			<Placemark>
				<LookAt>
					<gx:TimeStamp><when>2014-04-03</when>
</gx:TimeStamp>
					<gx:ViewerOptions>
						<gx:option name="historicalimagery"></gx:option>
						<gx:option enabled="0" name="sunlight"></gx:option>
						<gx:option enabled="0" name="streetview"></gx:option>
					</gx:ViewerOptions>
					<longitude>20.9629569929824</longitude>
					<latitude>44.81011737061121</latitude>
					<altitude>0</altitude>
					<heading>4.373812995864435</heading>
					<tilt>0</tilt>
					<range>1236.629938913007</range>
					<gx:altitudeMode>relativeToSeaFloor</gx:altitudeMode>
				</LookAt>
				<styleUrl>#msn_donut3</styleUrl>
				<Point>
					<gx:drawOrder>1</gx:drawOrder>
					<coordinates>20.96177823653121,44.81086144293558,0</coordinates>
				</Point>
			</Placemark>
			<Placemark>
				<LookAt>
					<gx:TimeStamp><when>2014-04-03</when>
</gx:TimeStamp>
					<gx:ViewerOptions>
						<gx:option name="historicalimagery"></gx:option>
						<gx:option enabled="0" name="sunlight"></gx:option>
						<gx:option enabled="0" name="streetview"></gx:option>
					</gx:ViewerOptions>
					<longitude>20.9629569929824</longitude>
					<latitude>44.81011737061121</latitude>
					<altitude>0</altitude>
					<heading>4.373812995864435</heading>
					<tilt>0</tilt>
					<range>1236.629938913007</range>
					<gx:altitudeMode>relativeToSeaFloor</gx:altitudeMode>
				</LookAt>
				<styleUrl>#msn_donut3</styleUrl>
				<Point>
					<gx:drawOrder>1</gx:drawOrder>
					<coordinates>20.95724213470667,44.81014053234977,0</coordinates>
				</Point>
			</Placemark>
			<Placemark>
				<LookAt>
					<gx:TimeStamp><when>2014-04-03</when>
</gx:TimeStamp>
					<gx:ViewerOptions>
						<gx:option name="historicalimagery"></gx:option>
						<gx:option enabled="0" name="sunlight"></gx:option>
						<gx:option enabled="0" name="streetview"></gx:option>
					</gx:ViewerOptions>
					<longitude>20.9629569929824</longitude>
					<latitude>44.81011737061121</latitude>
					<altitude>0</altitude>
					<heading>4.373812995864435</heading>
					<tilt>0</tilt>
					<range>1236.629938913007</range>
					<gx:altitudeMode>relativeToSeaFloor</gx:altitudeMode>
				</LookAt>
				<styleUrl>#msn_donut3</styleUrl>
				<Point>
					<gx:drawOrder>1</gx:drawOrder>
					<coordinates>20.96479876648101,44.80834579635173,0</coordinates>
				</Point>
			</Placemark>
			<Placemark>
				<LookAt>
					<gx:TimeStamp><when>2014-04-03</when>
</gx:TimeStamp>
					<gx:ViewerOptions>
						<gx:option name="historicalimagery"></gx:option>
						<gx:option enabled="0" name="sunlight"></gx:option>
						<gx:option enabled="0" name="streetview"></gx:option>
					</gx:ViewerOptions>
					<longitude>20.96779628621094</longitude>
					<latitude>44.80874863596061</latitude>
					<altitude>0</altitude>
					<heading>4.377223750898343</heading>
					<tilt>0</tilt>
					<range>1437.270276692882</range>
					<gx:altitudeMode>relativeToSeaFloor</gx:altitudeMode>
				</LookAt>
				<styleUrl>#msn_donut3</styleUrl>
				<Point>
					<gx:drawOrder>1</gx:drawOrder>
					<coordinates>20.96703709144467,44.80979937468035,0</coordinates>
				</Point>
			</Placemark>
			<Placemark>
				<LookAt>
					<gx:TimeStamp><when>2014-04-03</when>
</gx:TimeStamp>
					<gx:ViewerOptions>
						<gx:option name="historicalimagery"></gx:option>
						<gx:option enabled="0" name="sunlight"></gx:option>
						<gx:option enabled="0" name="streetview"></gx:option>
					</gx:ViewerOptions>
					<longitude>20.96779628621094</longitude>
					<latitude>44.80874863596061</latitude>
					<altitude>0</altitude>
					<heading>4.377223750898343</heading>
					<tilt>0</tilt>
					<range>1437.270276692882</range>
					<gx:altitudeMode>relativeToSeaFloor</gx:altitudeMode>
				</LookAt>
				<styleUrl>#msn_donut3</styleUrl>
				<Point>
					<gx:drawOrder>1</gx:drawOrder>
					<coordinates>20.96779628621094,44.80874863596061,0</coordinates>
				</Point>
			</Placemark>
			<Placemark>
				<LookAt>
					<gx:TimeStamp><when>2014-04-03</when>
</gx:TimeStamp>
					<gx:ViewerOptions>
						<gx:option name="historicalimagery"></gx:option>
						<gx:option enabled="0" name="sunlight"></gx:option>
						<gx:option enabled="0" name="streetview"></gx:option>
					</gx:ViewerOptions>
					<longitude>20.96779628621094</longitude>
					<latitude>44.80874863596061</latitude>
					<altitude>0</altitude>
					<heading>4.377223750898343</heading>
					<tilt>0</tilt>
					<range>1437.270276692882</range>
					<gx:altitudeMode>relativeToSeaFloor</gx:altitudeMode>
				</LookAt>
				<styleUrl>#msn_donut3</styleUrl>
				<Point>
					<gx:drawOrder>1</gx:drawOrder>
					<coordinates>20.96648411683396,44.81101986792956,0</coordinates>
				</Point>
			</Placemark>
			<Placemark>
				<LookAt>
					<gx:TimeStamp><when>2014-04-03</when>
</gx:TimeStamp>
					<gx:ViewerOptions>
						<gx:option name="historicalimagery"></gx:option>
						<gx:option enabled="0" name="sunlight"></gx:option>
						<gx:option enabled="0" name="streetview"></gx:option>
					</gx:ViewerOptions>
					<longitude>20.97723032569613</longitude>
					<latitude>44.85052046992548</latitude>
					<altitude>0</altitude>
					<heading>4.383865944301658</heading>
					<tilt>0</tilt>
					<range>1765.747680988874</range>
					<gx:altitudeMode>relativeToSeaFloor</gx:altitudeMode>
				</LookAt>
				<styleUrl>#msn_donut3</styleUrl>
				<Point>
					<gx:drawOrder>1</gx:drawOrder>
					<coordinates>20.97253585214983,44.8464814351014,0</coordinates>
				</Point>
			</Placemark>
			<Placemark>
				<LookAt>
					<gx:TimeStamp><when>2014-04-03</when>
</gx:TimeStamp>
					<gx:ViewerOptions>
						<gx:option name="historicalimagery"></gx:option>
						<gx:option enabled="0" name="sunlight"></gx:option>
						<gx:option enabled="0" name="streetview"></gx:option>
					</gx:ViewerOptions>
					<longitude>20.97723032569613</longitude>
					<latitude>44.85052046992548</latitude>
					<altitude>0</altitude>
					<heading>4.383865944301658</heading>
					<tilt>0</tilt>
					<range>1765.747680988874</range>
					<gx:altitudeMode>relativeToSeaFloor</gx:altitudeMode>
				</LookAt>
				<styleUrl>#msn_donut3</styleUrl>
				<Point>
					<gx:drawOrder>1</gx:drawOrder>
					<coordinates>20.97377584458581,44.84787666706816,0</coordinates>
				</Point>
			</Placemark>
			<Placemark>
				<LookAt>
					<gx:TimeStamp><when>2014-04-03</when>
</gx:TimeStamp>
					<gx:ViewerOptions>
						<gx:option name="historicalimagery"></gx:option>
						<gx:option enabled="0" name="sunlight"></gx:option>
						<gx:option enabled="0" name="streetview"></gx:option>
					</gx:ViewerOptions>
					<longitude>20.97723032569613</longitude>
					<latitude>44.85052046992548</latitude>
					<altitude>0</altitude>
					<heading>4.383865944301658</heading>
					<tilt>0</tilt>
					<range>1765.747680988874</range>
					<gx:altitudeMode>relativeToSeaFloor</gx:altitudeMode>
				</LookAt>
				<styleUrl>#msn_donut3</styleUrl>
				<Point>
					<gx:drawOrder>1</gx:drawOrder>
					<coordinates>20.974873440358,44.85497772305805,0</coordinates>
				</Point>
			</Placemark>
			<Placemark>
				<LookAt>
					<gx:TimeStamp><when>2014-04-03</when>
</gx:TimeStamp>
					<gx:ViewerOptions>
						<gx:option name="historicalimagery"></gx:option>
						<gx:option enabled="0" name="sunlight"></gx:option>
						<gx:option enabled="0" name="streetview"></gx:option>
					</gx:ViewerOptions>
					<longitude>20.97723032569613</longitude>
					<latitude>44.85052046992548</latitude>
					<altitude>0</altitude>
					<heading>4.383865944301658</heading>
					<tilt>0</tilt>
					<range>1765.747680988874</range>
					<gx:altitudeMode>relativeToSeaFloor</gx:altitudeMode>
				</LookAt>
				<styleUrl>#msn_donut3</styleUrl>
				<Point>
					<gx:drawOrder>1</gx:drawOrder>
					<coordinates>20.97333605027947,44.85220630596505,0</coordinates>
				</Point>
			</Placemark>
			<Placemark>
				<LookAt>
					<gx:TimeStamp><when>2014-04-03</when>
</gx:TimeStamp>
					<gx:ViewerOptions>
						<gx:option name="historicalimagery"></gx:option>
						<gx:option enabled="0" name="sunlight"></gx:option>
						<gx:option enabled="0" name="streetview"></gx:option>
					</gx:ViewerOptions>
					<longitude>20.97723032569613</longitude>
					<latitude>44.85052046992548</latitude>
					<altitude>0</altitude>
					<heading>4.383865944301658</heading>
					<tilt>0</tilt>
					<range>1765.747680988874</range>
					<gx:altitudeMode>relativeToSeaFloor</gx:altitudeMode>
				</LookAt>
				<styleUrl>#msn_donut3</styleUrl>
				<Point>
					<gx:drawOrder>1</gx:drawOrder>
					<coordinates>20.97223718561519,44.85120125025689,0</coordinates>
				</Point>
			</Placemark>
			<Placemark>
				<LookAt>
					<gx:TimeStamp><when>2014-04-03</when>
</gx:TimeStamp>
					<gx:ViewerOptions>
						<gx:option name="historicalimagery"></gx:option>
						<gx:option enabled="0" name="sunlight"></gx:option>
						<gx:option enabled="0" name="streetview"></gx:option>
					</gx:ViewerOptions>
					<longitude>20.98047861470832</longitude>
					<latitude>44.85762523640252</latitude>
					<altitude>0</altitude>
					<heading>4.386156838916729</heading>
					<tilt>0</tilt>
					<range>1306.429960056406</range>
					<gx:altitudeMode>relativeToSeaFloor</gx:altitudeMode>
				</LookAt>
				<styleUrl>#msn_donut3</styleUrl>
				<Point>
					<gx:drawOrder>1</gx:drawOrder>
					<coordinates>20.97978660914359,44.86048499905867,0</coordinates>
				</Point>
			</Placemark>
			<Placemark>
				<LookAt>
					<gx:TimeStamp><when>2014-04-03</when>
</gx:TimeStamp>
					<gx:ViewerOptions>
						<gx:option name="historicalimagery"></gx:option>
						<gx:option enabled="0" name="sunlight"></gx:option>
						<gx:option enabled="0" name="streetview"></gx:option>
					</gx:ViewerOptions>
					<longitude>20.98047861470832</longitude>
					<latitude>44.85762523640252</latitude>
					<altitude>0</altitude>
					<heading>4.386156838916729</heading>
					<tilt>0</tilt>
					<range>1306.429960056406</range>
					<gx:altitudeMode>relativeToSeaFloor</gx:altitudeMode>
				</LookAt>
				<styleUrl>#msn_donut3</styleUrl>
				<Point>
					<gx:drawOrder>1</gx:drawOrder>
					<coordinates>20.97503411228038,44.85719395479417,0</coordinates>
				</Point>
			</Placemark>
			<Placemark>
				<LookAt>
					<gx:TimeStamp><when>2014-04-03</when>
</gx:TimeStamp>
					<gx:ViewerOptions>
						<gx:option name="historicalimagery"></gx:option>
						<gx:option enabled="0" name="sunlight"></gx:option>
						<gx:option enabled="0" name="streetview"></gx:option>
					</gx:ViewerOptions>
					<longitude>20.98047861470832</longitude>
					<latitude>44.85762523640252</latitude>
					<altitude>0</altitude>
					<heading>4.386156838916729</heading>
					<tilt>0</tilt>
					<range>1306.429960056406</range>
					<gx:altitudeMode>relativeToSeaFloor</gx:altitudeMode>
				</LookAt>
				<styleUrl>#msn_donut3</styleUrl>
				<Point>
					<gx:drawOrder>1</gx:drawOrder>
					<coordinates>20.97620437271592,44.85943310291088,0</coordinates>
				</Point>
			</Placemark>
			<Placemark>
				<LookAt>
					<gx:TimeStamp><when>2014-04-03</when>
</gx:TimeStamp>
					<gx:ViewerOptions>
						<gx:option name="historicalimagery"></gx:option>
						<gx:option enabled="0" name="sunlight"></gx:option>
						<gx:option enabled="0" name="streetview"></gx:option>
					</gx:ViewerOptions>
					<longitude>21.00871563398551</longitude>
					<latitude>44.86093573057244</latitude>
					<altitude>0</altitude>
					<heading>4.40606125781741</heading>
					<tilt>0</tilt>
					<range>1604.285762463741</range>
					<gx:altitudeMode>relativeToSeaFloor</gx:altitudeMode>
				</LookAt>
				<styleUrl>#msn_donut3</styleUrl>
				<Point>
					<gx:drawOrder>1</gx:drawOrder>
					<coordinates>21.00841361114453,44.85870912218329,0</coordinates>
				</Point>
			</Placemark>
			<Placemark>
				<LookAt>
					<gx:TimeStamp><when>2014-04-03</when>
</gx:TimeStamp>
					<gx:ViewerOptions>
						<gx:option name="historicalimagery"></gx:option>
						<gx:option enabled="0" name="sunlight"></gx:option>
						<gx:option enabled="0" name="streetview"></gx:option>
					</gx:ViewerOptions>
					<longitude>21.00871563398551</longitude>
					<latitude>44.86093573057244</latitude>
					<altitude>0</altitude>
					<heading>4.40606125781741</heading>
					<tilt>0</tilt>
					<range>1604.285762463741</range>
					<gx:altitudeMode>relativeToSeaFloor</gx:altitudeMode>
				</LookAt>
				<styleUrl>#msn_donut3</styleUrl>
				<Point>
					<gx:drawOrder>1</gx:drawOrder>
					<coordinates>21.00659267907604,44.86044570361463,0</coordinates>
				</Point>
			</Placemark>
			<Placemark>
				<LookAt>
					<gx:TimeStamp><when>2014-04-03</when>
</gx:TimeStamp>
					<gx:ViewerOptions>
						<gx:option name="historicalimagery"></gx:option>
						<gx:option enabled="0" name="sunlight"></gx:option>
						<gx:option enabled="0" name="streetview"></gx:option>
					</gx:ViewerOptions>
					<longitude>20.80791150154223</longitude>
					<latitude>44.87169098013792</latitude>
					<altitude>0</altitude>
					<heading>4.264451597654476</heading>
					<tilt>0</tilt>
					<range>3907.856307888123</range>
					<gx:altitudeMode>relativeToSeaFloor</gx:altitudeMode>
				</LookAt>
				<styleUrl>#msn_donut3</styleUrl>
				<Point>
					<gx:drawOrder>1</gx:drawOrder>
					<coordinates>20.8007191431834,44.8626982648959,0</coordinates>
				</Point>
			</Placemark>
			<Placemark>
				<LookAt>
					<gx:TimeStamp><when>2014-04-03</when>
</gx:TimeStamp>
					<gx:ViewerOptions>
						<gx:option name="historicalimagery"></gx:option>
						<gx:option enabled="0" name="sunlight"></gx:option>
						<gx:option enabled="0" name="streetview"></gx:option>
					</gx:ViewerOptions>
					<longitude>20.80791150154223</longitude>
					<latitude>44.87169098013792</latitude>
					<altitude>0</altitude>
					<heading>4.264451597654476</heading>
					<tilt>0</tilt>
					<range>3907.856307888123</range>
					<gx:altitudeMode>relativeToSeaFloor</gx:altitudeMode>
				</LookAt>
				<styleUrl>#msn_donut3</styleUrl>
				<Point>
					<gx:drawOrder>1</gx:drawOrder>
					<coordinates>20.7924641401899,44.87105634086703,0</coordinates>
				</Point>
			</Placemark>
			<Placemark>
				<LookAt>
					<gx:TimeStamp><when>2014-04-03</when>
</gx:TimeStamp>
					<gx:ViewerOptions>
						<gx:option name="historicalimagery"></gx:option>
						<gx:option enabled="0" name="sunlight"></gx:option>
						<gx:option enabled="0" name="streetview"></gx:option>
					</gx:ViewerOptions>
					<longitude>20.80791150154223</longitude>
					<latitude>44.87169098013792</latitude>
					<altitude>0</altitude>
					<heading>4.264451597654476</heading>
					<tilt>0</tilt>
					<range>3907.856307888123</range>
					<gx:altitudeMode>relativeToSeaFloor</gx:altitudeMode>
				</LookAt>
				<styleUrl>#msn_donut3</styleUrl>
				<Point>
					<gx:drawOrder>1</gx:drawOrder>
					<coordinates>20.79683200514894,44.86777093356859,0</coordinates>
				</Point>
			</Placemark>
			<Placemark>
				<LookAt>
					<gx:TimeStamp><when>2017-05-16</when>
</gx:TimeStamp>
					<gx:ViewerOptions>
						<gx:option name="historicalimagery"></gx:option>
						<gx:option enabled="0" name="sunlight"></gx:option>
						<gx:option enabled="0" name="streetview"></gx:option>
					</gx:ViewerOptions>
					<longitude>20.21393648744754</longitude>
					<latitude>45.92386537677422</latitude>
					<altitude>0</altitude>
					<heading>3.851559297429569</heading>
					<tilt>0</tilt>
					<range>1497.762948284619</range>
					<gx:altitudeMode>relativeToSeaFloor</gx:altitudeMode>
				</LookAt>
				<styleUrl>#msn_donut3</styleUrl>
				<Point>
					<gx:drawOrder>1</gx:drawOrder>
					<coordinates>20.21818617340485,45.92563998057612,0</coordinates>
				</Point>
			</Placemark>
			<Placemark>
				<LookAt>
					<gx:TimeStamp><when>2017-05-16</when>
</gx:TimeStamp>
					<gx:ViewerOptions>
						<gx:option name="historicalimagery"></gx:option>
						<gx:option enabled="0" name="sunlight"></gx:option>
						<gx:option enabled="0" name="streetview"></gx:option>
					</gx:ViewerOptions>
					<longitude>20.20472950031073</longitude>
					<latitude>45.92588421555888</latitude>
					<altitude>0</altitude>
					<heading>3.844944596952904</heading>
					<tilt>0</tilt>
					<range>1211.835483062467</range>
					<gx:altitudeMode>relativeToSeaFloor</gx:altitudeMode>
				</LookAt>
				<styleUrl>#msn_donut3</styleUrl>
				<Point>
					<gx:drawOrder>1</gx:drawOrder>
					<coordinates>20.20472950031073,45.92588421555887,0</coordinates>
				</Point>
			</Placemark>
			<Placemark>
				<LookAt>
					<gx:TimeStamp><when>2017-05-16</when>
</gx:TimeStamp>
					<gx:ViewerOptions>
						<gx:option name="historicalimagery"></gx:option>
						<gx:option enabled="0" name="sunlight"></gx:option>
						<gx:option enabled="0" name="streetview"></gx:option>
					</gx:ViewerOptions>
					<longitude>20.20009188697211</longitude>
					<latitude>45.89893896257504</latitude>
					<altitude>0</altitude>
					<heading>3.841613856801203</heading>
					<tilt>0</tilt>
					<range>1622.478639245388</range>
					<gx:altitudeMode>relativeToSeaFloor</gx:altitudeMode>
				</LookAt>
				<styleUrl>#msn_donut3</styleUrl>
				<Point>
					<gx:drawOrder>1</gx:drawOrder>
					<coordinates>20.20089381523912,45.89845024837323,0</coordinates>
				</Point>
			</Placemark>
			<Placemark>
				<LookAt>
					<gx:TimeStamp><when>2013-04-24</when>
</gx:TimeStamp>
					<gx:ViewerOptions>
						<gx:option name="historicalimagery"></gx:option>
						<gx:option enabled="0" name="sunlight"></gx:option>
						<gx:option enabled="0" name="streetview"></gx:option>
					</gx:ViewerOptions>
					<longitude>20.20198322698104</longitude>
					<latitude>45.90248277355886</latitude>
					<altitude>0</altitude>
					<heading>3.842970628525896</heading>
					<tilt>0</tilt>
					<range>1795.9260165525</range>
					<gx:altitudeMode>relativeToSeaFloor</gx:altitudeMode>
				</LookAt>
				<styleUrl>#msn_donut3</styleUrl>
				<Point>
					<gx:drawOrder>1</gx:drawOrder>
					<coordinates>20.20350529237089,45.9039100447166,0</coordinates>
				</Point>
			</Placemark>
			<Placemark>
				<LookAt>
					<gx:TimeStamp><when>2017-03-27</when>
</gx:TimeStamp>
					<gx:ViewerOptions>
						<gx:option name="historicalimagery"></gx:option>
						<gx:option enabled="0" name="sunlight"></gx:option>
						<gx:option enabled="0" name="streetview"></gx:option>
					</gx:ViewerOptions>
					<longitude>20.22145570616359</longitude>
					<latitude>45.86019179845759</latitude>
					<altitude>0</altitude>
					<heading>3.85692874080212</heading>
					<tilt>0</tilt>
					<range>390.0068755447154</range>
					<gx:altitudeMode>relativeToSeaFloor</gx:altitudeMode>
				</LookAt>
				<styleUrl>#msn_donut3</styleUrl>
				<Point>
					<gx:drawOrder>1</gx:drawOrder>
					<coordinates>20.2202155487251,45.86071230222503,0</coordinates>
				</Point>
			</Placemark>
			<Placemark>
				<LookAt>
					<gx:TimeStamp><when>2017-03-27</when>
</gx:TimeStamp>
					<gx:ViewerOptions>
						<gx:option name="historicalimagery"></gx:option>
						<gx:option enabled="0" name="sunlight"></gx:option>
						<gx:option enabled="0" name="streetview"></gx:option>
					</gx:ViewerOptions>
					<longitude>20.2212871922203</longitude>
					<latitude>45.85234308506166</latitude>
					<altitude>0</altitude>
					<heading>3.856807575780699</heading>
					<tilt>0</tilt>
					<range>1309.667495265426</range>
					<gx:altitudeMode>relativeToSeaFloor</gx:altitudeMode>
				</LookAt>
				<styleUrl>#msn_donut3</styleUrl>
				<Point>
					<gx:drawOrder>1</gx:drawOrder>
					<coordinates>20.21976654689119,45.85541518191538,0</coordinates>
				</Point>
			</Placemark>
			<Placemark>
				<LookAt>
					<gx:TimeStamp><when>2017-03-27</when>
</gx:TimeStamp>
					<gx:ViewerOptions>
						<gx:option name="historicalimagery"></gx:option>
						<gx:option enabled="0" name="sunlight"></gx:option>
						<gx:option enabled="0" name="streetview"></gx:option>
					</gx:ViewerOptions>
					<longitude>20.17430685599009</longitude>
					<latitude>45.8629899502014</latitude>
					<altitude>0</altitude>
					<heading>3.823094251609608</heading>
					<tilt>0</tilt>
					<range>1334.100051247121</range>
					<gx:altitudeMode>relativeToSeaFloor</gx:altitudeMode>
				</LookAt>
				<styleUrl>#msn_donut3</styleUrl>
				<Point>
					<gx:drawOrder>1</gx:drawOrder>
					<coordinates>20.17308106051109,45.8634356794364,0</coordinates>
				</Point>
			</Placemark>
			<Placemark>
				<LookAt>
					<gx:TimeStamp><when>2017-03-27</when>
</gx:TimeStamp>
					<gx:ViewerOptions>
						<gx:option name="historicalimagery"></gx:option>
						<gx:option enabled="0" name="sunlight"></gx:option>
						<gx:option enabled="0" name="streetview"></gx:option>
					</gx:ViewerOptions>
					<longitude>20.17430685599009</longitude>
					<latitude>45.8629899502014</latitude>
					<altitude>0</altitude>
					<heading>3.823094251609608</heading>
					<tilt>0</tilt>
					<range>1334.100051247121</range>
					<gx:altitudeMode>relativeToSeaFloor</gx:altitudeMode>
				</LookAt>
				<styleUrl>#msn_donut3</styleUrl>
				<Point>
					<gx:drawOrder>1</gx:drawOrder>
					<coordinates>20.17235510537488,45.86248005076023,0</coordinates>
				</Point>
			</Placemark>
			<Placemark>
				<LookAt>
					<gx:TimeStamp><when>2017-03-27</when>
</gx:TimeStamp>
					<gx:ViewerOptions>
						<gx:option name="historicalimagery"></gx:option>
						<gx:option enabled="0" name="sunlight"></gx:option>
						<gx:option enabled="0" name="streetview"></gx:option>
					</gx:ViewerOptions>
					<longitude>20.17430685599009</longitude>
					<latitude>45.8629899502014</latitude>
					<altitude>0</altitude>
					<heading>3.823094251609608</heading>
					<tilt>0</tilt>
					<range>1334.100051247121</range>
					<gx:altitudeMode>relativeToSeaFloor</gx:altitudeMode>
				</LookAt>
				<styleUrl>#msn_donut3</styleUrl>
				<Point>
					<gx:drawOrder>1</gx:drawOrder>
					<coordinates>20.17238590678093,45.86068531969333,0</coordinates>
				</Point>
			</Placemark>
			<Placemark>
				<LookAt>
					<gx:TimeStamp><when>2017-03-27</when>
</gx:TimeStamp>
					<gx:ViewerOptions>
						<gx:option name="historicalimagery"></gx:option>
						<gx:option enabled="0" name="sunlight"></gx:option>
						<gx:option enabled="0" name="streetview"></gx:option>
					</gx:ViewerOptions>
					<longitude>20.17867772158651</longitude>
					<latitude>45.86712787685584</latitude>
					<altitude>0</altitude>
					<heading>3.826231323088275</heading>
					<tilt>0</tilt>
					<range>528.101867754646</range>
					<gx:altitudeMode>relativeToSeaFloor</gx:altitudeMode>
				</LookAt>
				<styleUrl>#msn_donut3</styleUrl>
				<Point>
					<gx:drawOrder>1</gx:drawOrder>
					<coordinates>20.17862678620721,45.86732957317776,0</coordinates>
				</Point>
			</Placemark>
			<Placemark>
				<LookAt>
					<gx:TimeStamp><when>2017-03-27</when>
</gx:TimeStamp>
					<gx:ViewerOptions>
						<gx:option name="historicalimagery"></gx:option>
						<gx:option enabled="0" name="sunlight"></gx:option>
						<gx:option enabled="0" name="streetview"></gx:option>
					</gx:ViewerOptions>
					<longitude>20.18234093336404</longitude>
					<latitude>45.86537305812242</latitude>
					<altitude>0</altitude>
					<heading>3.828860605314237</heading>
					<tilt>0</tilt>
					<range>535.6444561094712</range>
					<gx:altitudeMode>relativeToSeaFloor</gx:altitudeMode>
				</LookAt>
				<styleUrl>#msn_donut3</styleUrl>
				<Point>
					<gx:drawOrder>1</gx:drawOrder>
					<coordinates>20.18179812976074,45.86571402507602,0</coordinates>
				</Point>
			</Placemark>
			<Placemark>
				<LookAt>
					<gx:TimeStamp><when>2017-03-27</when>
</gx:TimeStamp>
					<gx:ViewerOptions>
						<gx:option name="historicalimagery"></gx:option>
						<gx:option enabled="0" name="sunlight"></gx:option>
						<gx:option enabled="0" name="streetview"></gx:option>
					</gx:ViewerOptions>
					<longitude>20.18193325023351</longitude>
					<latitude>45.86338765682579</latitude>
					<altitude>0</altitude>
					<heading>3.828568046423412</heading>
					<tilt>0</tilt>
					<range>775.1388477997173</range>
					<gx:altitudeMode>relativeToSeaFloor</gx:altitudeMode>
				</LookAt>
				<styleUrl>#msn_donut3</styleUrl>
				<Point>
					<gx:drawOrder>1</gx:drawOrder>
					<coordinates>20.18129578774395,45.86327364551991,0</coordinates>
				</Point>
			</Placemark>
			<Placemark>
				<LookAt>
					<gx:TimeStamp><when>2017-03-27</when>
</gx:TimeStamp>
					<gx:ViewerOptions>
						<gx:option name="historicalimagery"></gx:option>
						<gx:option enabled="0" name="sunlight"></gx:option>
						<gx:option enabled="0" name="streetview"></gx:option>
					</gx:ViewerOptions>
					<longitude>20.18264667704875</longitude>
					<latitude>45.86281000093922</latitude>
					<altitude>0</altitude>
					<heading>3.829080031336455</heading>
					<tilt>0</tilt>
					<range>1487.551622882199</range>
					<gx:altitudeMode>relativeToSeaFloor</gx:altitudeMode>
				</LookAt>
				<styleUrl>#msn_donut3</styleUrl>
				<Point>
					<gx:drawOrder>1</gx:drawOrder>
					<coordinates>20.18074027345299,45.86092881365989,0</coordinates>
				</Point>
			</Placemark>
			<Placemark>
				<LookAt>
					<gx:TimeStamp><when>2013-05-19</when>
</gx:TimeStamp>
					<gx:ViewerOptions>
						<gx:option name="historicalimagery"></gx:option>
						<gx:option enabled="0" name="sunlight"></gx:option>
						<gx:option enabled="0" name="streetview"></gx:option>
					</gx:ViewerOptions>
					<longitude>20.18333917796185</longitude>
					<latitude>45.86382870669614</latitude>
					<altitude>0</altitude>
					<heading>3.829576993683986</heading>
					<tilt>0</tilt>
					<range>463.5775002860257</range>
					<gx:altitudeMode>relativeToSeaFloor</gx:altitudeMode>
				</LookAt>
				<styleUrl>#msn_donut3</styleUrl>
				<Point>
					<gx:drawOrder>1</gx:drawOrder>
					<coordinates>20.1834107186001,45.86347235976002,0</coordinates>
				</Point>
			</Placemark>
			<Placemark>
				<LookAt>
					<gx:TimeStamp><when>2017-10</when>
</gx:TimeStamp>
					<gx:ViewerOptions>
						<gx:option name="historicalimagery"></gx:option>
						<gx:option enabled="0" name="sunlight"></gx:option>
						<gx:option enabled="0" name="streetview"></gx:option>
					</gx:ViewerOptions>
					<longitude>20.15461075782238</longitude>
					<latitude>45.88775074811852</latitude>
					<altitude>0</altitude>
					<heading>3.808956839481428</heading>
					<tilt>0</tilt>
					<range>2262.230781689133</range>
					<gx:altitudeMode>relativeToSeaFloor</gx:altitudeMode>
				</LookAt>
				<styleUrl>#msn_donut3</styleUrl>
				<Point>
					<gx:drawOrder>1</gx:drawOrder>
					<coordinates>20.14674614066438,45.88809995827168,0</coordinates>
				</Point>
			</Placemark>
			<Placemark>
				<LookAt>
					<gx:TimeStamp><when>2018-08-28</when>
</gx:TimeStamp>
					<gx:ViewerOptions>
						<gx:option name="historicalimagery"></gx:option>
						<gx:option enabled="0" name="sunlight"></gx:option>
						<gx:option enabled="0" name="streetview"></gx:option>
					</gx:ViewerOptions>
					<longitude>20.44756828295355</longitude>
					<latitude>45.85791263494168</latitude>
					<altitude>0</altitude>
					<heading>4.019019935404701</heading>
					<tilt>0</tilt>
					<range>2006.972510153848</range>
					<gx:altitudeMode>relativeToSeaFloor</gx:altitudeMode>
				</LookAt>
				<styleUrl>#msn_donut3</styleUrl>
				<Point>
					<gx:drawOrder>1</gx:drawOrder>
					<coordinates>20.44724776389104,45.85814099938554,0</coordinates>
				</Point>
			</Placemark>
			<Placemark>
				<LookAt>
					<gx:TimeStamp><when>2018-08-28</when>
</gx:TimeStamp>
					<gx:ViewerOptions>
						<gx:option name="historicalimagery"></gx:option>
						<gx:option enabled="0" name="sunlight"></gx:option>
						<gx:option enabled="0" name="streetview"></gx:option>
					</gx:ViewerOptions>
					<longitude>20.44756828295355</longitude>
					<latitude>45.85791263494168</latitude>
					<altitude>0</altitude>
					<heading>4.019019935404701</heading>
					<tilt>0</tilt>
					<range>2006.972510153848</range>
					<gx:altitudeMode>relativeToSeaFloor</gx:altitudeMode>
				</LookAt>
				<styleUrl>#msn_donut3</styleUrl>
				<Point>
					<gx:drawOrder>1</gx:drawOrder>
					<coordinates>20.43788551591093,45.8548235453328,0</coordinates>
				</Point>
			</Placemark>
			<Placemark>
				<LookAt>
					<gx:TimeStamp><when>2017-03-27</when>
</gx:TimeStamp>
					<gx:ViewerOptions>
						<gx:option name="historicalimagery"></gx:option>
						<gx:option enabled="0" name="sunlight"></gx:option>
						<gx:option enabled="0" name="streetview"></gx:option>
					</gx:ViewerOptions>
					<longitude>20.47552214487858</longitude>
					<latitude>45.86090303327352</latitude>
					<altitude>0</altitude>
					<heading>4.03908043196385</heading>
					<tilt>0</tilt>
					<range>558.7284299558982</range>
					<gx:altitudeMode>relativeToSeaFloor</gx:altitudeMode>
				</LookAt>
				<styleUrl>#msn_donut3</styleUrl>
				<Point>
					<gx:drawOrder>1</gx:drawOrder>
					<coordinates>20.47756652460908,45.86083578949903,0</coordinates>
				</Point>
			</Placemark>
			<Placemark>
				<LookAt>
					<gx:TimeStamp><when>2017-03-27</when>
</gx:TimeStamp>
					<gx:ViewerOptions>
						<gx:option name="historicalimagery"></gx:option>
						<gx:option enabled="0" name="sunlight"></gx:option>
						<gx:option enabled="0" name="streetview"></gx:option>
					</gx:ViewerOptions>
					<longitude>20.44011617207154</longitude>
					<latitude>45.87553569395384</latitude>
					<altitude>0</altitude>
					<heading>4.013668013884522</heading>
					<tilt>0</tilt>
					<range>1897.417517681298</range>
					<gx:altitudeMode>relativeToSeaFloor</gx:altitudeMode>
				</LookAt>
				<styleUrl>#msn_donut3</styleUrl>
				<Point>
					<gx:drawOrder>1</gx:drawOrder>
					<coordinates>20.44375507915765,45.87367389299467,0</coordinates>
				</Point>
			</Placemark>
			<Placemark>
				<LookAt>
					<gx:TimeStamp><when>2017-03-27</when>
</gx:TimeStamp>
					<gx:ViewerOptions>
						<gx:option name="historicalimagery"></gx:option>
						<gx:option enabled="0" name="sunlight"></gx:option>
						<gx:option enabled="0" name="streetview"></gx:option>
					</gx:ViewerOptions>
					<longitude>20.44011617207154</longitude>
					<latitude>45.87553569395384</latitude>
					<altitude>0</altitude>
					<heading>4.013668013884522</heading>
					<tilt>0</tilt>
					<range>1897.417517681298</range>
					<gx:altitudeMode>relativeToSeaFloor</gx:altitudeMode>
				</LookAt>
				<styleUrl>#msn_donut3</styleUrl>
				<Point>
					<gx:drawOrder>1</gx:drawOrder>
					<coordinates>20.43802950540582,45.87453172497965,0</coordinates>
				</Point>
			</Placemark>
			<Placemark>
				<LookAt>
					<gx:TimeStamp><when>2017-03-27</when>
</gx:TimeStamp>
					<gx:ViewerOptions>
						<gx:option name="historicalimagery"></gx:option>
						<gx:option enabled="0" name="sunlight"></gx:option>
						<gx:option enabled="0" name="streetview"></gx:option>
					</gx:ViewerOptions>
					<longitude>20.42839952546768</longitude>
					<latitude>45.87820700632407</latitude>
					<altitude>0</altitude>
					<heading>4.005257682304614</heading>
					<tilt>0</tilt>
					<range>1702.546226930487</range>
					<gx:altitudeMode>relativeToSeaFloor</gx:altitudeMode>
				</LookAt>
				<styleUrl>#msn_donut3</styleUrl>
				<Point>
					<gx:drawOrder>1</gx:drawOrder>
					<coordinates>20.42567141357921,45.87700937686633,0</coordinates>
				</Point>
			</Placemark>
			<Placemark>
				<LookAt>
					<gx:TimeStamp><when>2017-03-27</when>
</gx:TimeStamp>
					<gx:ViewerOptions>
						<gx:option name="historicalimagery"></gx:option>
						<gx:option enabled="0" name="sunlight"></gx:option>
						<gx:option enabled="0" name="streetview"></gx:option>
					</gx:ViewerOptions>
					<longitude>20.42678112437988</longitude>
					<latitude>45.88034065821606</latitude>
					<altitude>0</altitude>
					<heading>4.004095834443016</heading>
					<tilt>0</tilt>
					<range>297.0889022636463</range>
					<gx:altitudeMode>relativeToSeaFloor</gx:altitudeMode>
				</LookAt>
				<styleUrl>#msn_donut3</styleUrl>
				<Point>
					<gx:drawOrder>1</gx:drawOrder>
					<coordinates>20.42651338742839,45.88051701913853,0</coordinates>
				</Point>
			</Placemark>
			<Placemark>
				<LookAt>
					<gx:TimeStamp><when>2017-03-27</when>
</gx:TimeStamp>
					<gx:ViewerOptions>
						<gx:option name="historicalimagery"></gx:option>
						<gx:option enabled="0" name="sunlight"></gx:option>
						<gx:option enabled="0" name="streetview"></gx:option>
					</gx:ViewerOptions>
					<longitude>20.44098193207876</longitude>
					<latitude>45.86610176012711</latitude>
					<altitude>0</altitude>
					<heading>4.014287248268273</heading>
					<tilt>0</tilt>
					<range>838.7455596173488</range>
					<gx:altitudeMode>relativeToSeaFloor</gx:altitudeMode>
				</LookAt>
				<styleUrl>#msn_donut3</styleUrl>
				<Point>
					<gx:drawOrder>1</gx:drawOrder>
					<coordinates>20.4407394589055,45.86504146438269,0</coordinates>
				</Point>
			</Placemark>
			<Placemark>
				<LookAt>
					<gx:TimeStamp><when>2017-05-20</when>
</gx:TimeStamp>
					<gx:ViewerOptions>
						<gx:option name="historicalimagery"></gx:option>
						<gx:option enabled="0" name="sunlight"></gx:option>
						<gx:option enabled="0" name="streetview"></gx:option>
					</gx:ViewerOptions>
					<longitude>20.4857696447509</longitude>
					<latitude>45.06712787806193</latitude>
					<altitude>0</altitude>
					<heading>-0.1836093364232863</heading>
					<tilt>0</tilt>
					<range>2485.64539120069</range>
					<gx:altitudeMode>relativeToSeaFloor</gx:altitudeMode>
				</LookAt>
				<styleUrl>#msn_donut3</styleUrl>
				<Point>
					<gx:drawOrder>1</gx:drawOrder>
					<coordinates>20.48363590677018,45.06593239405863,0</coordinates>
				</Point>
			</Placemark>
			<Placemark>
				<LookAt>
					<gx:TimeStamp><when>2017-05-20</when>
</gx:TimeStamp>
					<gx:ViewerOptions>
						<gx:option name="historicalimagery"></gx:option>
						<gx:option enabled="0" name="sunlight"></gx:option>
						<gx:option enabled="0" name="streetview"></gx:option>
					</gx:ViewerOptions>
					<longitude>20.4857696447509</longitude>
					<latitude>45.06712787806193</latitude>
					<altitude>0</altitude>
					<heading>-0.1836093364232863</heading>
					<tilt>0</tilt>
					<range>2485.64539120069</range>
					<gx:altitudeMode>relativeToSeaFloor</gx:altitudeMode>
				</LookAt>
				<styleUrl>#msn_donut3</styleUrl>
				<Point>
					<gx:drawOrder>1</gx:drawOrder>
					<coordinates>20.48432671049614,45.06741199742427,0</coordinates>
				</Point>
			</Placemark>
			<Placemark>
				<LookAt>
					<gx:TimeStamp><when>2017-05-20</when>
</gx:TimeStamp>
					<gx:ViewerOptions>
						<gx:option name="historicalimagery"></gx:option>
						<gx:option enabled="0" name="sunlight"></gx:option>
						<gx:option enabled="0" name="streetview"></gx:option>
					</gx:ViewerOptions>
					<longitude>20.4857696447509</longitude>
					<latitude>45.06712787806193</latitude>
					<altitude>0</altitude>
					<heading>-0.1836093364232863</heading>
					<tilt>0</tilt>
					<range>2485.64539120069</range>
					<gx:altitudeMode>relativeToSeaFloor</gx:altitudeMode>
				</LookAt>
				<styleUrl>#msn_donut3</styleUrl>
				<Point>
					<gx:drawOrder>1</gx:drawOrder>
					<coordinates>20.48631174514951,45.07065175233236,0</coordinates>
				</Point>
			</Placemark>
			<Placemark>
				<LookAt>
					<gx:TimeStamp><when>2017-05-20</when>
</gx:TimeStamp>
					<gx:ViewerOptions>
						<gx:option name="historicalimagery"></gx:option>
						<gx:option enabled="0" name="sunlight"></gx:option>
						<gx:option enabled="0" name="streetview"></gx:option>
					</gx:ViewerOptions>
					<longitude>20.4857696447509</longitude>
					<latitude>45.06712787806193</latitude>
					<altitude>0</altitude>
					<heading>-0.1836093364232863</heading>
					<tilt>0</tilt>
					<range>2485.64539120069</range>
					<gx:altitudeMode>relativeToSeaFloor</gx:altitudeMode>
				</LookAt>
				<styleUrl>#msn_donut3</styleUrl>
				<Point>
					<gx:drawOrder>1</gx:drawOrder>
					<coordinates>20.48718945683934,45.0719675620301,0</coordinates>
				</Point>
			</Placemark>
			<Placemark>
				<LookAt>
					<gx:TimeStamp><when>2017-05-20</when>
</gx:TimeStamp>
					<gx:ViewerOptions>
						<gx:option name="historicalimagery"></gx:option>
						<gx:option enabled="0" name="sunlight"></gx:option>
						<gx:option enabled="0" name="streetview"></gx:option>
					</gx:ViewerOptions>
					<longitude>20.4857696447509</longitude>
					<latitude>45.06712787806193</latitude>
					<altitude>0</altitude>
					<heading>-0.1836093364232863</heading>
					<tilt>0</tilt>
					<range>2485.64539120069</range>
					<gx:altitudeMode>relativeToSeaFloor</gx:altitudeMode>
				</LookAt>
				<styleUrl>#msn_donut3</styleUrl>
				<Point>
					<gx:drawOrder>1</gx:drawOrder>
					<coordinates>20.48713554561359,45.07360975538564,0</coordinates>
				</Point>
			</Placemark>
			<Placemark>
				<LookAt>
					<gx:TimeStamp><when>2017-05-20</when>
</gx:TimeStamp>
					<gx:ViewerOptions>
						<gx:option name="historicalimagery"></gx:option>
						<gx:option enabled="0" name="sunlight"></gx:option>
						<gx:option enabled="0" name="streetview"></gx:option>
					</gx:ViewerOptions>
					<longitude>20.47770819979908</longitude>
					<latitude>45.06780828285404</latitude>
					<altitude>0</altitude>
					<heading>-0.1893161603710991</heading>
					<tilt>0</tilt>
					<range>1599.170465087275</range>
					<gx:altitudeMode>relativeToSeaFloor</gx:altitudeMode>
				</LookAt>
				<styleUrl>#msn_donut3</styleUrl>
				<Point>
					<gx:drawOrder>1</gx:drawOrder>
					<coordinates>20.47406750984627,45.06895667173954,0</coordinates>
				</Point>
			</Placemark>
			<Placemark>
				<LookAt>
					<gx:TimeStamp><when>2017-05-20</when>
</gx:TimeStamp>
					<gx:ViewerOptions>
						<gx:option name="historicalimagery"></gx:option>
						<gx:option enabled="0" name="sunlight"></gx:option>
						<gx:option enabled="0" name="streetview"></gx:option>
					</gx:ViewerOptions>
					<longitude>20.47207022212238</longitude>
					<latitude>45.06738288098654</latitude>
					<altitude>0</altitude>
					<heading>-0.1933073831453833</heading>
					<tilt>0</tilt>
					<range>1599.17046508353</range>
					<gx:altitudeMode>relativeToSeaFloor</gx:altitudeMode>
				</LookAt>
				<styleUrl>#msn_donut3</styleUrl>
				<Point>
					<gx:drawOrder>1</gx:drawOrder>
					<coordinates>20.4661088645481,45.06582063541582,0</coordinates>
				</Point>
			</Placemark>
			<Placemark>
				<LookAt>
					<gx:TimeStamp><when>2017-05-20</when>
</gx:TimeStamp>
					<gx:ViewerOptions>
						<gx:option name="historicalimagery"></gx:option>
						<gx:option enabled="0" name="sunlight"></gx:option>
						<gx:option enabled="0" name="streetview"></gx:option>
					</gx:ViewerOptions>
					<longitude>20.47207022212238</longitude>
					<latitude>45.06738288098654</latitude>
					<altitude>0</altitude>
					<heading>-0.1933073831453833</heading>
					<tilt>0</tilt>
					<range>1599.17046508353</range>
					<gx:altitudeMode>relativeToSeaFloor</gx:altitudeMode>
				</LookAt>
				<styleUrl>#msn_donut3</styleUrl>
				<Point>
					<gx:drawOrder>1</gx:drawOrder>
					<coordinates>20.46521370852657,45.06532185165762,0</coordinates>
				</Point>
			</Placemark>
			<Placemark>
				<LookAt>
					<gx:TimeStamp><when>2017-05-20</when>
</gx:TimeStamp>
					<gx:ViewerOptions>
						<gx:option name="historicalimagery"></gx:option>
						<gx:option enabled="0" name="sunlight"></gx:option>
						<gx:option enabled="0" name="streetview"></gx:option>
					</gx:ViewerOptions>
					<longitude>20.46557801343549</longitude>
					<latitude>45.07598394785701</latitude>
					<altitude>0</altitude>
					<heading>-0.1979039147552713</heading>
					<tilt>0</tilt>
					<range>1720.938950043652</range>
					<gx:altitudeMode>relativeToSeaFloor</gx:altitudeMode>
				</LookAt>
				<styleUrl>#msn_donut3</styleUrl>
				<Point>
					<gx:drawOrder>1</gx:drawOrder>
					<coordinates>20.46363953270552,45.07726971892865,0</coordinates>
				</Point>
			</Placemark>
			<Placemark>
				<LookAt>
					<gx:TimeStamp><when>2017-05-20</when>
</gx:TimeStamp>
					<gx:ViewerOptions>
						<gx:option name="historicalimagery"></gx:option>
						<gx:option enabled="0" name="sunlight"></gx:option>
						<gx:option enabled="0" name="streetview"></gx:option>
					</gx:ViewerOptions>
					<longitude>20.46557801343549</longitude>
					<latitude>45.07598394785701</latitude>
					<altitude>0</altitude>
					<heading>-0.1979039147552713</heading>
					<tilt>0</tilt>
					<range>1720.938950043652</range>
					<gx:altitudeMode>relativeToSeaFloor</gx:altitudeMode>
				</LookAt>
				<styleUrl>#msn_donut3</styleUrl>
				<Point>
					<gx:drawOrder>1</gx:drawOrder>
					<coordinates>20.46651896813059,45.07783389395064,0</coordinates>
				</Point>
			</Placemark>
			<Placemark>
				<LookAt>
					<gx:TimeStamp><when>2017-05-20</when>
</gx:TimeStamp>
					<gx:ViewerOptions>
						<gx:option name="historicalimagery"></gx:option>
						<gx:option enabled="0" name="sunlight"></gx:option>
						<gx:option enabled="0" name="streetview"></gx:option>
					</gx:ViewerOptions>
					<longitude>20.46557801343549</longitude>
					<latitude>45.07598394785701</latitude>
					<altitude>0</altitude>
					<heading>-0.1979039147552713</heading>
					<tilt>0</tilt>
					<range>1720.938950043652</range>
					<gx:altitudeMode>relativeToSeaFloor</gx:altitudeMode>
				</LookAt>
				<styleUrl>#msn_donut3</styleUrl>
				<Point>
					<gx:drawOrder>1</gx:drawOrder>
					<coordinates>20.46756270299561,45.07842768158829,0</coordinates>
				</Point>
			</Placemark>
			<Placemark>
				<LookAt>
					<gx:TimeStamp><when>2017-05-20</when>
</gx:TimeStamp>
					<gx:ViewerOptions>
						<gx:option name="historicalimagery"></gx:option>
						<gx:option enabled="0" name="sunlight"></gx:option>
						<gx:option enabled="0" name="streetview"></gx:option>
					</gx:ViewerOptions>
					<longitude>20.46557801343549</longitude>
					<latitude>45.07598394785701</latitude>
					<altitude>0</altitude>
					<heading>-0.1979039147552713</heading>
					<tilt>0</tilt>
					<range>1720.938950043652</range>
					<gx:altitudeMode>relativeToSeaFloor</gx:altitudeMode>
				</LookAt>
				<styleUrl>#msn_donut3</styleUrl>
				<Point>
					<gx:drawOrder>1</gx:drawOrder>
					<coordinates>20.4659971666833,45.07917431768458,0</coordinates>
				</Point>
			</Placemark>
			<Placemark>
				<LookAt>
					<gx:TimeStamp><when>2017-05-20</when>
</gx:TimeStamp>
					<gx:ViewerOptions>
						<gx:option name="historicalimagery"></gx:option>
						<gx:option enabled="0" name="sunlight"></gx:option>
						<gx:option enabled="0" name="streetview"></gx:option>
					</gx:ViewerOptions>
					<longitude>20.46557377025061</longitude>
					<latitude>45.07597709105953</latitude>
					<altitude>0</altitude>
					<heading>-0.197906919734771</heading>
					<tilt>0</tilt>
					<range>1723.126998172982</range>
					<gx:altitudeMode>relativeToSeaFloor</gx:altitudeMode>
				</LookAt>
				<styleUrl>#msn_donut3</styleUrl>
				<Point>
					<gx:drawOrder>1</gx:drawOrder>
					<coordinates>20.4587852872218,45.07621079633771,0</coordinates>
				</Point>
			</Placemark>
			<Placemark>
				<LookAt>
					<gx:TimeStamp><when>2017-05-20</when>
</gx:TimeStamp>
					<gx:ViewerOptions>
						<gx:option name="historicalimagery"></gx:option>
						<gx:option enabled="0" name="sunlight"></gx:option>
						<gx:option enabled="0" name="streetview"></gx:option>
					</gx:ViewerOptions>
					<longitude>20.45160711609652</longitude>
					<latitude>45.05394428919464</latitude>
					<altitude>0</altitude>
					<heading>-0.2077953947891432</heading>
					<tilt>0</tilt>
					<range>739.9194744107751</range>
					<gx:altitudeMode>relativeToSeaFloor</gx:altitudeMode>
				</LookAt>
				<styleUrl>#msn_donut3</styleUrl>
				<Point>
					<gx:drawOrder>1</gx:drawOrder>
					<coordinates>20.45104329876404,45.05323888215897,0</coordinates>
				</Point>
			</Placemark>
			<Placemark>
				<LookAt>
					<gx:TimeStamp><when>2017-05-20</when>
</gx:TimeStamp>
					<gx:ViewerOptions>
						<gx:option name="historicalimagery"></gx:option>
						<gx:option enabled="0" name="sunlight"></gx:option>
						<gx:option enabled="0" name="streetview"></gx:option>
					</gx:ViewerOptions>
					<longitude>20.44252351346481</longitude>
					<latitude>45.06859269239529</latitude>
					<altitude>0</altitude>
					<heading>-0.2142231192689021</heading>
					<tilt>0</tilt>
					<range>2465.2878335267</range>
					<gx:altitudeMode>relativeToSeaFloor</gx:altitudeMode>
				</LookAt>
				<styleUrl>#msn_donut3</styleUrl>
				<Point>
					<gx:drawOrder>1</gx:drawOrder>
					<coordinates>20.43146352884036,45.07092478375878,0</coordinates>
				</Point>
			</Placemark>
			<Placemark>
				<LookAt>
					<gx:TimeStamp><when>2017-05-20</when>
</gx:TimeStamp>
					<gx:ViewerOptions>
						<gx:option name="historicalimagery"></gx:option>
						<gx:option enabled="0" name="sunlight"></gx:option>
						<gx:option enabled="0" name="streetview"></gx:option>
					</gx:ViewerOptions>
					<longitude>20.50889080899357</longitude>
					<latitude>45.08945126240738</latitude>
					<altitude>0</altitude>
					<heading>-0.1672380880581536</heading>
					<tilt>0</tilt>
					<range>1400.950165354004</range>
					<gx:altitudeMode>relativeToSeaFloor</gx:altitudeMode>
				</LookAt>
				<styleUrl>#msn_donut3</styleUrl>
				<Point>
					<gx:drawOrder>1</gx:drawOrder>
					<coordinates>20.51152972648558,45.09175217005115,0</coordinates>
				</Point>
			</Placemark>
			<Placemark>
				<LookAt>
					<gx:TimeStamp><when>2017-05-20</when>
</gx:TimeStamp>
					<gx:ViewerOptions>
						<gx:option name="historicalimagery"></gx:option>
						<gx:option enabled="0" name="sunlight"></gx:option>
						<gx:option enabled="0" name="streetview"></gx:option>
					</gx:ViewerOptions>
					<longitude>20.50698221479628</longitude>
					<latitude>45.08875349014669</latitude>
					<altitude>0</altitude>
					<heading>-0.1685897650968959</heading>
					<tilt>0</tilt>
					<range>2553.76947747455</range>
					<gx:altitudeMode>relativeToSeaFloor</gx:altitudeMode>
				</LookAt>
				<styleUrl>#msn_donut3</styleUrl>
				<Point>
					<gx:drawOrder>1</gx:drawOrder>
					<coordinates>20.51118701881997,45.08908272857019,0</coordinates>
				</Point>
			</Placemark>
			<Placemark>
				<LookAt>
					<gx:TimeStamp><when>2017-05-20</when>
</gx:TimeStamp>
					<gx:ViewerOptions>
						<gx:option name="historicalimagery"></gx:option>
						<gx:option enabled="0" name="sunlight"></gx:option>
						<gx:option enabled="0" name="streetview"></gx:option>
					</gx:ViewerOptions>
					<longitude>20.4825755138359</longitude>
					<latitude>45.08983032437501</latitude>
					<altitude>0</altitude>
					<heading>-0.1858747061871688</heading>
					<tilt>0</tilt>
					<range>2434.146304852785</range>
					<gx:altitudeMode>relativeToSeaFloor</gx:altitudeMode>
				</LookAt>
				<styleUrl>#msn_donut3</styleUrl>
				<Point>
					<gx:drawOrder>1</gx:drawOrder>
					<coordinates>20.4822568136364,45.09473473456404,0</coordinates>
				</Point>
			</Placemark>
			<Placemark>
				<LookAt>
					<gx:TimeStamp><when>2017-05-20</when>
</gx:TimeStamp>
					<gx:ViewerOptions>
						<gx:option name="historicalimagery"></gx:option>
						<gx:option enabled="0" name="sunlight"></gx:option>
						<gx:option enabled="0" name="streetview"></gx:option>
					</gx:ViewerOptions>
					<longitude>20.4825755138359</longitude>
					<latitude>45.08983032437501</latitude>
					<altitude>0</altitude>
					<heading>-0.1858747061871688</heading>
					<tilt>0</tilt>
					<range>2434.146304852785</range>
					<gx:altitudeMode>relativeToSeaFloor</gx:altitudeMode>
				</LookAt>
				<styleUrl>#msn_donut3</styleUrl>
				<Point>
					<gx:drawOrder>1</gx:drawOrder>
					<coordinates>20.48477141006027,45.09284273144484,0</coordinates>
				</Point>
			</Placemark>
			<Placemark>
				<LookAt>
					<gx:TimeStamp><when>2017-05-20</when>
</gx:TimeStamp>
					<gx:ViewerOptions>
						<gx:option name="historicalimagery"></gx:option>
						<gx:option enabled="0" name="sunlight"></gx:option>
						<gx:option enabled="0" name="streetview"></gx:option>
					</gx:ViewerOptions>
					<longitude>20.50731057759817</longitude>
					<latitude>45.07850759852995</latitude>
					<altitude>0</altitude>
					<heading>-0.1683629979148845</heading>
					<tilt>0</tilt>
					<range>2211.2096510653</range>
					<gx:altitudeMode>relativeToSeaFloor</gx:altitudeMode>
				</LookAt>
				<styleUrl>#msn_donut3</styleUrl>
				<Point>
					<gx:drawOrder>1</gx:drawOrder>
					<coordinates>20.51151599855886,45.07715757374537,0</coordinates>
				</Point>
			</Placemark>
			<Placemark>
				<LookAt>
					<gx:TimeStamp><when>2017-05-20</when>
</gx:TimeStamp>
					<gx:ViewerOptions>
						<gx:option name="historicalimagery"></gx:option>
						<gx:option enabled="0" name="sunlight"></gx:option>
						<gx:option enabled="0" name="streetview"></gx:option>
					</gx:ViewerOptions>
					<longitude>20.47142089160569</longitude>
					<latitude>45.04244489685299</latitude>
					<altitude>0</altitude>
					<heading>-0.1937706325475005</heading>
					<tilt>0</tilt>
					<range>2726.850150901622</range>
					<gx:altitudeMode>relativeToSeaFloor</gx:altitudeMode>
				</LookAt>
				<styleUrl>#msn_donut3</styleUrl>
				<Point>
					<gx:drawOrder>1</gx:drawOrder>
					<coordinates>20.47054318914857,45.03938003793519,0</coordinates>
				</Point>
			</Placemark>
			<Placemark>
				<LookAt>
					<gx:TimeStamp><when>2017-05-20</when>
</gx:TimeStamp>
					<gx:ViewerOptions>
						<gx:option name="historicalimagery"></gx:option>
						<gx:option enabled="0" name="sunlight"></gx:option>
						<gx:option enabled="0" name="streetview"></gx:option>
					</gx:ViewerOptions>
					<longitude>20.47142089160569</longitude>
					<latitude>45.04244489685299</latitude>
					<altitude>0</altitude>
					<heading>-0.1937706325475005</heading>
					<tilt>0</tilt>
					<range>2726.850150901622</range>
					<gx:altitudeMode>relativeToSeaFloor</gx:altitudeMode>
				</LookAt>
				<styleUrl>#msn_donut3</styleUrl>
				<Point>
					<gx:drawOrder>1</gx:drawOrder>
					<coordinates>20.47644168313578,45.04292520689919,0</coordinates>
				</Point>
			</Placemark>
			<Placemark>
				<LookAt>
					<gx:TimeStamp><when>2017-05-20</when>
</gx:TimeStamp>
					<gx:ViewerOptions>
						<gx:option name="historicalimagery"></gx:option>
						<gx:option enabled="0" name="sunlight"></gx:option>
						<gx:option enabled="0" name="streetview"></gx:option>
					</gx:ViewerOptions>
					<longitude>20.44252351346481</longitude>
					<latitude>45.06859269239529</latitude>
					<altitude>0</altitude>
					<heading>-0.2142231192689021</heading>
					<tilt>0</tilt>
					<range>2465.2878335267</range>
					<gx:altitudeMode>relativeToSeaFloor</gx:altitudeMode>
				</LookAt>
				<styleUrl>#msn_donut3</styleUrl>
				<Point>
					<gx:drawOrder>1</gx:drawOrder>
					<coordinates>20.43603966740959,45.06919433882198,0</coordinates>
				</Point>
			</Placemark>
			<Placemark>
				<LookAt>
					<gx:TimeStamp><when>2017-05-20</when>
</gx:TimeStamp>
					<gx:ViewerOptions>
						<gx:option name="historicalimagery"></gx:option>
						<gx:option enabled="0" name="sunlight"></gx:option>
						<gx:option enabled="0" name="streetview"></gx:option>
					</gx:ViewerOptions>
					<longitude>20.44252351346481</longitude>
					<latitude>45.06859269239529</latitude>
					<altitude>0</altitude>
					<heading>-0.2142231192689021</heading>
					<tilt>0</tilt>
					<range>2465.2878335267</range>
					<gx:altitudeMode>relativeToSeaFloor</gx:altitudeMode>
				</LookAt>
				<styleUrl>#msn_donut3</styleUrl>
				<Point>
					<gx:drawOrder>1</gx:drawOrder>
					<coordinates>20.43310850532929,45.06957732153898,0</coordinates>
				</Point>
			</Placemark>
			<Placemark>
				<LookAt>
					<gx:TimeStamp><when>2017-05-20</when>
</gx:TimeStamp>
					<gx:ViewerOptions>
						<gx:option name="historicalimagery"></gx:option>
						<gx:option enabled="0" name="sunlight"></gx:option>
						<gx:option enabled="0" name="streetview"></gx:option>
					</gx:ViewerOptions>
					<longitude>20.51228675215191</longitude>
					<latitude>45.09414236148196</latitude>
					<altitude>0</altitude>
					<heading>-0.1648214416999056</heading>
					<tilt>0</tilt>
					<range>2967.529468910798</range>
					<gx:altitudeMode>relativeToSeaFloor</gx:altitudeMode>
				</LookAt>
				<styleUrl>#msn_donut3</styleUrl>
				<Point>
					<gx:drawOrder>1</gx:drawOrder>
					<coordinates>20.49508580951776,45.09608647326384,0</coordinates>
				</Point>
			</Placemark>
			<Placemark>
				<LookAt>
					<longitude>20.39524883386637</longitude>
					<latitude>45.83858024453947</latitude>
					<altitude>0</altitude>
					<heading>4.036495563408153</heading>
					<tilt>0</tilt>
					<range>4247.22166375557</range>
					<gx:altitudeMode>relativeToSeaFloor</gx:altitudeMode>
				</LookAt>
				<styleUrl>#msn_donut3</styleUrl>
				<Point>
					<gx:drawOrder>1</gx:drawOrder>
					<coordinates>20.37327749398391,45.83213297144611,0</coordinates>
				</Point>
			</Placemark>
			<Placemark>
				<LookAt>
					<gx:TimeStamp><when>2014-04-03</when>
</gx:TimeStamp>
					<gx:ViewerOptions>
						<gx:option name="historicalimagery"></gx:option>
						<gx:option enabled="0" name="sunlight"></gx:option>
						<gx:option enabled="0" name="streetview"></gx:option>
					</gx:ViewerOptions>
					<longitude>20.76942284644553</longitude>
					<latitude>44.88206472878699</latitude>
					<altitude>0</altitude>
					<heading>3.985102460900131</heading>
					<tilt>0</tilt>
					<range>5926.233126505855</range>
					<gx:altitudeMode>relativeToSeaFloor</gx:altitudeMode>
				</LookAt>
				<styleUrl>#msn_donut3</styleUrl>
				<Point>
					<gx:drawOrder>1</gx:drawOrder>
					<coordinates>20.77400564196112,44.87628462432728,0</coordinates>
				</Point>
			</Placemark>
			<Placemark>
				<LookAt>
					<gx:TimeStamp><when>2014-04-03</when>
</gx:TimeStamp>
					<gx:ViewerOptions>
						<gx:option name="historicalimagery"></gx:option>
						<gx:option enabled="0" name="sunlight"></gx:option>
						<gx:option enabled="0" name="streetview"></gx:option>
					</gx:ViewerOptions>
					<longitude>20.79636983070045</longitude>
					<latitude>44.87012314786774</latitude>
					<altitude>0</altitude>
					<heading>4.004116372523273</heading>
					<tilt>0</tilt>
					<range>3999.522014137353</range>
					<gx:altitudeMode>relativeToSeaFloor</gx:altitudeMode>
				</LookAt>
				<styleUrl>#msn_donut3</styleUrl>
				<Point>
					<gx:drawOrder>1</gx:drawOrder>
					<coordinates>20.79539876633378,44.87542944484451,0</coordinates>
				</Point>
			</Placemark>
			<Placemark>
				<LookAt>
					<gx:TimeStamp><when>2019-03-29</when>
</gx:TimeStamp>
					<gx:ViewerOptions>
						<gx:option name="historicalimagery"></gx:option>
						<gx:option enabled="0" name="sunlight"></gx:option>
						<gx:option enabled="0" name="streetview"></gx:option>
					</gx:ViewerOptions>
					<longitude>21.12253947102803</longitude>
					<latitude>45.06915475902105</latitude>
					<altitude>0</altitude>
					<heading>4.233267243208871</heading>
					<tilt>0</tilt>
					<range>1067.117280954504</range>
					<gx:altitudeMode>relativeToSeaFloor</gx:altitudeMode>
				</LookAt>
				<styleUrl>#msn_donut3</styleUrl>
				<Point>
					<gx:drawOrder>1</gx:drawOrder>
					<coordinates>21.12706446380703,45.06934937268712,0</coordinates>
				</Point>
			</Placemark>
			<Placemark>
				<LookAt>
					<gx:TimeStamp><when>2019-03-29</when>
</gx:TimeStamp>
					<gx:ViewerOptions>
						<gx:option name="historicalimagery"></gx:option>
						<gx:option enabled="0" name="sunlight"></gx:option>
						<gx:option enabled="0" name="streetview"></gx:option>
					</gx:ViewerOptions>
					<longitude>21.1044078423731</longitude>
					<latitude>45.07113662424091</latitude>
					<altitude>0</altitude>
					<heading>4.220431554446259</heading>
					<tilt>0</tilt>
					<range>3962.682714596902</range>
					<gx:altitudeMode>relativeToSeaFloor</gx:altitudeMode>
				</LookAt>
				<styleUrl>#msn_donut3</styleUrl>
				<Point>
					<gx:drawOrder>1</gx:drawOrder>
					<coordinates>21.09477407774135,45.06252855139074,0</coordinates>
				</Point>
			</Placemark>
			<Placemark>
				<LookAt>
					<gx:TimeStamp><when>2007-05-15</when>
</gx:TimeStamp>
					<gx:ViewerOptions>
						<gx:option name="historicalimagery"></gx:option>
						<gx:option enabled="0" name="sunlight"></gx:option>
						<gx:option enabled="0" name="streetview"></gx:option>
					</gx:ViewerOptions>
					<longitude>20.7564996010466</longitude>
					<latitude>45.34115846340605</latitude>
					<altitude>0</altitude>
					<heading>-0.05092373893306903</heading>
					<tilt>0</tilt>
					<range>2596.024905392436</range>
					<gx:altitudeMode>relativeToSeaFloor</gx:altitudeMode>
				</LookAt>
				<styleUrl>#msn_donut3</styleUrl>
				<Point>
					<gx:drawOrder>1</gx:drawOrder>
					<coordinates>20.75381382368081,45.34234880042253,0</coordinates>
				</Point>
			</Placemark>
			<Placemark>
				<LookAt>
					<gx:TimeStamp><when>2019-03-29</when>
</gx:TimeStamp>
					<gx:ViewerOptions>
						<gx:option name="historicalimagery"></gx:option>
						<gx:option enabled="0" name="sunlight"></gx:option>
						<gx:option enabled="0" name="streetview"></gx:option>
					</gx:ViewerOptions>
					<longitude>20.59130185945196</longitude>
					<latitude>45.17664391888052</latitude>
					<altitude>0</altitude>
					<heading>0.03644832829733288</heading>
					<tilt>0</tilt>
					<range>2448.968253769386</range>
					<gx:altitudeMode>relativeToSeaFloor</gx:altitudeMode>
				</LookAt>
				<styleUrl>#msn_donut3</styleUrl>
				<Point>
					<gx:drawOrder>1</gx:drawOrder>
					<coordinates>20.58597445715685,45.17385508913202,0</coordinates>
				</Point>
			</Placemark>
			<Placemark>
				<LookAt>
					<gx:TimeStamp><when>2020-04-04</when>
</gx:TimeStamp>
					<gx:ViewerOptions>
						<gx:option name="historicalimagery"></gx:option>
						<gx:option enabled="0" name="sunlight"></gx:option>
						<gx:option enabled="0" name="streetview"></gx:option>
					</gx:ViewerOptions>
					<longitude>20.61577007366807</longitude>
					<latitude>45.18986965821976</latitude>
					<altitude>0</altitude>
					<heading>-0.1491755742978363</heading>
					<tilt>0</tilt>
					<range>507.4197966039246</range>
					<gx:altitudeMode>relativeToSeaFloor</gx:altitudeMode>
				</LookAt>
				<styleUrl>#msn_donut3</styleUrl>
				<Point>
					<gx:drawOrder>1</gx:drawOrder>
					<coordinates>20.61645101958916,45.18967813746721,0</coordinates>
				</Point>
			</Placemark>
			<Placemark>
				<LookAt>
					<gx:TimeStamp><when>2019-02-18</when>
</gx:TimeStamp>
					<gx:ViewerOptions>
						<gx:option name="historicalimagery"></gx:option>
						<gx:option enabled="0" name="sunlight"></gx:option>
						<gx:option enabled="0" name="streetview"></gx:option>
					</gx:ViewerOptions>
					<longitude>21.10562804587696</longitude>
					<latitude>45.07574026183352</latitude>
					<altitude>0</altitude>
					<heading>0.4005901249275676</heading>
					<tilt>0</tilt>
					<range>1100.714521065762</range>
					<gx:altitudeMode>relativeToSeaFloor</gx:altitudeMode>
				</LookAt>
				<styleUrl>#msn_donut3</styleUrl>
				<Point>
					<gx:drawOrder>1</gx:drawOrder>
					<coordinates>21.10561936991189,45.0748639676817,0</coordinates>
				</Point>
			</Placemark>
			<Placemark>
				<LookAt>
					<gx:TimeStamp><when>2019-02-18</when>
</gx:TimeStamp>
					<gx:ViewerOptions>
						<gx:option name="historicalimagery"></gx:option>
						<gx:option enabled="0" name="sunlight"></gx:option>
						<gx:option enabled="0" name="streetview"></gx:option>
					</gx:ViewerOptions>
					<longitude>21.10562804587696</longitude>
					<latitude>45.07574026183352</latitude>
					<altitude>0</altitude>
					<heading>0.4005901249275676</heading>
					<tilt>0</tilt>
					<range>1100.714521065762</range>
					<gx:altitudeMode>relativeToSeaFloor</gx:altitudeMode>
				</LookAt>
				<styleUrl>#msn_donut3</styleUrl>
				<Point>
					<gx:drawOrder>1</gx:drawOrder>
					<coordinates>21.10290335749912,45.07409917918429,0</coordinates>
				</Point>
			</Placemark>
			<Placemark>
				<LookAt>
					<gx:TimeStamp><when>2019-02-18</when>
</gx:TimeStamp>
					<gx:ViewerOptions>
						<gx:option name="historicalimagery"></gx:option>
						<gx:option enabled="0" name="sunlight"></gx:option>
						<gx:option enabled="0" name="streetview"></gx:option>
					</gx:ViewerOptions>
					<longitude>21.10799673764934</longitude>
					<latitude>45.07677579419404</latitude>
					<altitude>0</altitude>
					<heading>0.4022672469089668</heading>
					<tilt>0</tilt>
					<range>1100.714521065528</range>
					<gx:altitudeMode>relativeToSeaFloor</gx:altitudeMode>
				</LookAt>
				<styleUrl>#msn_donut3</styleUrl>
				<Point>
					<gx:drawOrder>1</gx:drawOrder>
					<coordinates>21.10919368131415,45.07700621009019,0</coordinates>
				</Point>
			</Placemark>
			<Placemark>
				<LookAt>
					<gx:TimeStamp><when>2019-02-18</when>
</gx:TimeStamp>
					<gx:ViewerOptions>
						<gx:option name="historicalimagery"></gx:option>
						<gx:option enabled="0" name="sunlight"></gx:option>
						<gx:option enabled="0" name="streetview"></gx:option>
					</gx:ViewerOptions>
					<longitude>21.10799673764934</longitude>
					<latitude>45.07677579419404</latitude>
					<altitude>0</altitude>
					<heading>0.4022672469089668</heading>
					<tilt>0</tilt>
					<range>1100.714521065528</range>
					<gx:altitudeMode>relativeToSeaFloor</gx:altitudeMode>
				</LookAt>
				<styleUrl>#msn_donut3</styleUrl>
				<Point>
					<gx:drawOrder>1</gx:drawOrder>
					<coordinates>21.11136250619156,45.07761358157372,0</coordinates>
				</Point>
			</Placemark>
			<Placemark>
				<LookAt>
					<gx:TimeStamp><when>2005-01-03</when>
</gx:TimeStamp>
					<gx:ViewerOptions>
						<gx:option name="historicalimagery"></gx:option>
						<gx:option enabled="0" name="sunlight"></gx:option>
						<gx:option enabled="0" name="streetview"></gx:option>
					</gx:ViewerOptions>
					<longitude>21.09016297412557</longitude>
					<latitude>45.05188309227598</latitude>
					<altitude>0</altitude>
					<heading>0.3896596955560692</heading>
					<tilt>0</tilt>
					<range>506.0326749098617</range>
					<gx:altitudeMode>relativeToSeaFloor</gx:altitudeMode>
				</LookAt>
				<styleUrl>#msn_donut3</styleUrl>
				<Point>
					<gx:drawOrder>1</gx:drawOrder>
					<coordinates>21.08880191737531,45.05159038959154,0</coordinates>
				</Point>
			</Placemark>
			<Placemark>
				<LookAt>
					<longitude>21.1693763590432</longitude>
					<latitude>45.08702923842577</latitude>
					<altitude>0</altitude>
					<heading>4.516725684706372</heading>
					<tilt>0</tilt>
					<range>870.992087375921</range>
					<gx:altitudeMode>relativeToSeaFloor</gx:altitudeMode>
				</LookAt>
				<styleUrl>#msn_donut3</styleUrl>
				<Point>
					<gx:drawOrder>1</gx:drawOrder>
					<coordinates>21.16937635904321,45.08702923842577,0</coordinates>
				</Point>
			</Placemark>
			<Placemark>
				<LookAt>
					<gx:TimeStamp><when>2017-03-27</when>
</gx:TimeStamp>
					<gx:ViewerOptions>
						<gx:option name="historicalimagery"></gx:option>
						<gx:option enabled="0" name="sunlight"></gx:option>
						<gx:option enabled="0" name="streetview"></gx:option>
					</gx:ViewerOptions>
					<longitude>20.49312560765004</longitude>
					<latitude>45.91408302060426</latitude>
					<altitude>0</altitude>
					<heading>4.095514094263923</heading>
					<tilt>0</tilt>
					<range>2347.233461050752</range>
					<gx:altitudeMode>relativeToSeaFloor</gx:altitudeMode>
				</LookAt>
				<styleUrl>#msn_donut3</styleUrl>
				<Point>
					<gx:drawOrder>1</gx:drawOrder>
					<coordinates>20.489713586059,45.91415188365437,0</coordinates>
				</Point>
			</Placemark>
			<Placemark>
				<LookAt>
					<gx:TimeStamp><when>2017-03-27</when>
</gx:TimeStamp>
					<gx:ViewerOptions>
						<gx:option name="historicalimagery"></gx:option>
						<gx:option enabled="0" name="sunlight"></gx:option>
						<gx:option enabled="0" name="streetview"></gx:option>
					</gx:ViewerOptions>
					<longitude>20.49312560765004</longitude>
					<latitude>45.91408302060426</latitude>
					<altitude>0</altitude>
					<heading>4.095514094263923</heading>
					<tilt>0</tilt>
					<range>2347.233461050752</range>
					<gx:altitudeMode>relativeToSeaFloor</gx:altitudeMode>
				</LookAt>
				<styleUrl>#msn_donut3</styleUrl>
				<Point>
					<gx:drawOrder>1</gx:drawOrder>
					<coordinates>20.49090022046855,45.91569420915003,0</coordinates>
				</Point>
			</Placemark>
			<Placemark>
				<LookAt>
					<gx:TimeStamp><when>2005-01-03</when>
</gx:TimeStamp>
					<gx:ViewerOptions>
						<gx:option name="historicalimagery"></gx:option>
						<gx:option enabled="0" name="sunlight"></gx:option>
						<gx:option enabled="0" name="streetview"></gx:option>
					</gx:ViewerOptions>
					<longitude>21.21798598619282</longitude>
					<latitude>45.01486293656012</latitude>
					<altitude>0</altitude>
					<heading>0.4730341827894672</heading>
					<tilt>0</tilt>
					<range>251.9516626141257</range>
					<gx:altitudeMode>relativeToSeaFloor</gx:altitudeMode>
				</LookAt>
				<styleUrl>#msn_donut3</styleUrl>
				<Point>
					<gx:drawOrder>1</gx:drawOrder>
					<coordinates>21.21781258661812,45.01493636201715,0</coordinates>
				</Point>
			</Placemark>
			<Placemark>
				<LookAt>
					<gx:TimeStamp><when>2005-01-03</when>
</gx:TimeStamp>
					<gx:ViewerOptions>
						<gx:option name="historicalimagery"></gx:option>
						<gx:option enabled="0" name="sunlight"></gx:option>
						<gx:option enabled="0" name="streetview"></gx:option>
					</gx:ViewerOptions>
					<longitude>21.20619669070864</longitude>
					<latitude>45.04681234117378</latitude>
					<altitude>0</altitude>
					<heading>0.4646841859821866</heading>
					<tilt>0</tilt>
					<range>377.492355709649</range>
					<gx:altitudeMode>relativeToSeaFloor</gx:altitudeMode>
				</LookAt>
				<styleUrl>#msn_donut3</styleUrl>
				<Point>
					<gx:drawOrder>1</gx:drawOrder>
					<coordinates>21.20619669070864,45.04681234117378,0</coordinates>
				</Point>
			</Placemark>
			<Placemark>
				<LookAt>
					<gx:TimeStamp><when>2011-08-15</when>
</gx:TimeStamp>
					<gx:ViewerOptions>
						<gx:option name="historicalimagery"></gx:option>
						<gx:option enabled="0" name="sunlight"></gx:option>
						<gx:option enabled="0" name="streetview"></gx:option>
					</gx:ViewerOptions>
					<longitude>20.47282634543936</longitude>
					<latitude>44.94597096068354</latitude>
					<altitude>0</altitude>
					<heading>4.029110274502574</heading>
					<tilt>0</tilt>
					<range>800.1961422118441</range>
					<gx:altitudeMode>relativeToSeaFloor</gx:altitudeMode>
				</LookAt>
				<styleUrl>#msn_donut3</styleUrl>
				<Point>
					<gx:drawOrder>1</gx:drawOrder>
					<coordinates>20.47336312890823,44.94707573498287,0</coordinates>
				</Point>
			</Placemark>
			<Placemark>
				<LookAt>
					<gx:TimeStamp><when>2019-02-21</when>
</gx:TimeStamp>
					<gx:ViewerOptions>
						<gx:option name="historicalimagery"></gx:option>
						<gx:option enabled="0" name="sunlight"></gx:option>
						<gx:option enabled="0" name="streetview"></gx:option>
					</gx:ViewerOptions>
					<longitude>20.475002633803</longitude>
					<latitude>44.94605397694145</latitude>
					<altitude>0</altitude>
					<heading>4.030647692525163</heading>
					<tilt>0</tilt>
					<range>728.1816509692542</range>
					<gx:altitudeMode>relativeToSeaFloor</gx:altitudeMode>
				</LookAt>
				<styleUrl>#msn_donut3</styleUrl>
				<Point>
					<gx:drawOrder>1</gx:drawOrder>
					<coordinates>20.47403068314594,44.94655821643747,0</coordinates>
				</Point>
			</Placemark>
			<Placemark>
				<LookAt>
					<gx:TimeStamp><when>2020-04-04</when>
</gx:TimeStamp>
					<gx:ViewerOptions>
						<gx:option name="historicalimagery"></gx:option>
						<gx:option enabled="0" name="sunlight"></gx:option>
						<gx:option enabled="0" name="streetview"></gx:option>
					</gx:ViewerOptions>
					<longitude>20.60596101185733</longitude>
					<latitude>45.18458161918014</latitude>
					<altitude>0</altitude>
					<heading>-0.1561342416187027</heading>
					<tilt>0</tilt>
					<range>2745.98632586052</range>
					<gx:altitudeMode>relativeToSeaFloor</gx:altitudeMode>
				</LookAt>
				<styleUrl>#msn_donut3</styleUrl>
				<Point>
					<gx:drawOrder>1</gx:drawOrder>
					<coordinates>20.60617285602715,45.18304897855008,0</coordinates>
				</Point>
			</Placemark>
			<Placemark>
				<LookAt>
					<gx:TimeStamp><when>2020-04-04</when>
</gx:TimeStamp>
					<gx:ViewerOptions>
						<gx:option name="historicalimagery"></gx:option>
						<gx:option enabled="0" name="sunlight"></gx:option>
						<gx:option enabled="0" name="streetview"></gx:option>
					</gx:ViewerOptions>
					<longitude>20.60596101185733</longitude>
					<latitude>45.18458161918014</latitude>
					<altitude>0</altitude>
					<heading>-0.1561342416187027</heading>
					<tilt>0</tilt>
					<range>2745.98632586052</range>
					<gx:altitudeMode>relativeToSeaFloor</gx:altitudeMode>
				</LookAt>
				<styleUrl>#msn_donut3</styleUrl>
				<Point>
					<gx:drawOrder>1</gx:drawOrder>
					<coordinates>20.60206262615438,45.18097274128332,0</coordinates>
				</Point>
			</Placemark>
			<Placemark>
				<description>Bavanište</description>
				<LookAt>
					<gx:TimeStamp><when>2014-04-03</when>
</gx:TimeStamp>
					<gx:ViewerOptions>
						<gx:option name="historicalimagery"></gx:option>
						<gx:option enabled="0" name="sunlight"></gx:option>
						<gx:option enabled="0" name="streetview"></gx:option>
					</gx:ViewerOptions>
					<longitude>20.91946486627801</longitude>
					<latitude>44.81034174777339</latitude>
					<altitude>0</altitude>
					<heading>0.02321503137290836</heading>
					<tilt>0</tilt>
					<range>2527.678298157409</range>
					<gx:altitudeMode>relativeToSeaFloor</gx:altitudeMode>
				</LookAt>
				<styleUrl>#msn_donut3</styleUrl>
				<Point>
					<gx:drawOrder>1</gx:drawOrder>
					<coordinates>20.91179034201474,44.80928322497611,0</coordinates>
				</Point>
			</Placemark>
			<Placemark>
				<description>Bavanište + naselbina??</description>
				<LookAt>
					<gx:TimeStamp><when>2018-11-30</when>
</gx:TimeStamp>
					<gx:ViewerOptions>
						<gx:option name="historicalimagery"></gx:option>
						<gx:option enabled="0" name="sunlight"></gx:option>
						<gx:option enabled="0" name="streetview"></gx:option>
					</gx:ViewerOptions>
					<longitude>20.91972294675766</longitude>
					<latitude>44.80898901865034</latitude>
					<altitude>0</altitude>
					<heading>0.02339707848948968</heading>
					<tilt>0</tilt>
					<range>2527.678298156887</range>
					<gx:altitudeMode>relativeToSeaFloor</gx:altitudeMode>
				</LookAt>
				<styleUrl>#msn_donut3</styleUrl>
				<Point>
					<gx:drawOrder>1</gx:drawOrder>
					<coordinates>20.91511017179602,44.81088573940238,0</coordinates>
				</Point>
			</Placemark>
			<Placemark>
				<LookAt>
					<gx:TimeStamp><when>2019-03-29</when>
</gx:TimeStamp>
					<gx:ViewerOptions>
						<gx:option name="historicalimagery"></gx:option>
						<gx:option enabled="0" name="sunlight"></gx:option>
						<gx:option enabled="0" name="streetview"></gx:option>
					</gx:ViewerOptions>
					<longitude>20.78678948958253</longitude>
					<latitude>45.32109639926614</latitude>
					<altitude>0</altitude>
					<heading>-0.02922660152595469</heading>
					<tilt>0</tilt>
					<range>2042.848826493827</range>
					<gx:altitudeMode>relativeToSeaFloor</gx:altitudeMode>
				</LookAt>
				<styleUrl>#msn_donut3</styleUrl>
				<Point>
					<gx:drawOrder>1</gx:drawOrder>
					<coordinates>20.7855800326281,45.32129166455245,0</coordinates>
				</Point>
			</Placemark>
			<Placemark>
				<LookAt>
					<gx:TimeStamp><when>2019-03-29</when>
</gx:TimeStamp>
					<gx:ViewerOptions>
						<gx:option name="historicalimagery"></gx:option>
						<gx:option enabled="0" name="sunlight"></gx:option>
						<gx:option enabled="0" name="streetview"></gx:option>
					</gx:ViewerOptions>
					<longitude>20.78678948958253</longitude>
					<latitude>45.32109639926614</latitude>
					<altitude>0</altitude>
					<heading>-0.02922660152595469</heading>
					<tilt>0</tilt>
					<range>2042.848826493827</range>
					<gx:altitudeMode>relativeToSeaFloor</gx:altitudeMode>
				</LookAt>
				<styleUrl>#msn_donut3</styleUrl>
				<Point>
					<gx:drawOrder>1</gx:drawOrder>
					<coordinates>20.77634917013896,45.31858842807129,0</coordinates>
				</Point>
			</Placemark>
			<Placemark>
				<description>****</description>
				<LookAt>
					<gx:TimeStamp><when>2019-03-29</when>
</gx:TimeStamp>
					<gx:ViewerOptions>
						<gx:option name="historicalimagery"></gx:option>
						<gx:option enabled="0" name="sunlight"></gx:option>
						<gx:option enabled="0" name="streetview"></gx:option>
					</gx:ViewerOptions>
					<longitude>20.65987333609547</longitude>
					<latitude>45.22639393862283</latitude>
					<altitude>0</altitude>
					<heading>0.08510408688680331</heading>
					<tilt>0</tilt>
					<range>1291.940265487375</range>
					<gx:altitudeMode>relativeToSeaFloor</gx:altitudeMode>
				</LookAt>
				<styleUrl>#msn_donut11</styleUrl>
				<Point>
					<gx:drawOrder>1</gx:drawOrder>
					<coordinates>20.66125519562159,45.22837244598604,0</coordinates>
				</Point>
			</Placemark>
			<Placemark>
				<description>*****</description>
				<LookAt>
					<gx:TimeStamp><when>2019-03-29</when>
</gx:TimeStamp>
					<gx:ViewerOptions>
						<gx:option name="historicalimagery"></gx:option>
						<gx:option enabled="0" name="sunlight"></gx:option>
						<gx:option enabled="0" name="streetview"></gx:option>
					</gx:ViewerOptions>
					<longitude>21.20282731746399</longitude>
					<latitude>45.08646161458624</latitude>
					<altitude>0</altitude>
					<heading>4.540419829407962</heading>
					<tilt>0</tilt>
					<range>3006.980267003919</range>
					<gx:altitudeMode>relativeToSeaFloor</gx:altitudeMode>
				</LookAt>
				<styleUrl>#msn_donut11</styleUrl>
				<Point>
					<gx:drawOrder>1</gx:drawOrder>
					<coordinates>21.19739561237591,45.08416423846899,0</coordinates>
				</Point>
			</Placemark>
			<Placemark>
				<name>012</name>
				<description>Pančevo gomile? 20041028</description>
				<LookAt>
					<gx:TimeStamp><when>2012-09-09</when>
</gx:TimeStamp>
					<gx:ViewerOptions>
						<gx:option name="historicalimagery"></gx:option>
						<gx:option enabled="0" name="sunlight"></gx:option>
						<gx:option enabled="0" name="streetview"></gx:option>
					</gx:ViewerOptions>
					<longitude>20.73876499638917</longitude>
					<latitude>44.88016387771086</latitude>
					<altitude>0</altitude>
					<heading>4.31173910108274</heading>
					<tilt>0</tilt>
					<range>3015.041697614477</range>
					<gx:altitudeMode>relativeToSeaFloor</gx:altitudeMode>
				</LookAt>
				<styleUrl>#msn_donut3</styleUrl>
				<Point>
					<coordinates>20.74343691852352,44.88300061043552,0</coordinates>
				</Point>
			</Placemark>
			<Placemark>
				<description>20160522

125_1</description>
				<LookAt>
					<gx:TimeStamp><when>2017-05-20</when>
</gx:TimeStamp>
					<gx:ViewerOptions>
						<gx:option name="historicalimagery"></gx:option>
						<gx:option enabled="0" name="sunlight"></gx:option>
						<gx:option enabled="0" name="streetview"></gx:option>
					</gx:ViewerOptions>
					<longitude>20.93274870603963</longitude>
					<latitude>44.80872417777256</latitude>
					<altitude>0</altitude>
					<heading>0.1320370127539172</heading>
					<tilt>0</tilt>
					<range>739.2486875898471</range>
					<gx:altitudeMode>relativeToSeaFloor</gx:altitudeMode>
				</LookAt>
				<styleUrl>#msn_donut11</styleUrl>
				<Point>
					<gx:drawOrder>1</gx:drawOrder>
					<coordinates>20.93331751151194,44.80934892582879,0</coordinates>
				</Point>
			</Placemark>
			<Placemark>
				<description>125_2</description>
				<LookAt>
					<gx:TimeStamp><when>2016-05-23</when>
</gx:TimeStamp>
					<gx:ViewerOptions>
						<gx:option name="historicalimagery"></gx:option>
						<gx:option enabled="0" name="sunlight"></gx:option>
						<gx:option enabled="0" name="streetview"></gx:option>
					</gx:ViewerOptions>
					<longitude>20.92767237597522</longitude>
					<latitude>44.80391004582221</latitude>
					<altitude>0</altitude>
					<heading>0.1284595653350379</heading>
					<tilt>0</tilt>
					<range>1503.43512295049</range>
					<gx:altitudeMode>relativeToSeaFloor</gx:altitudeMode>
				</LookAt>
				<styleUrl>#msn_donut11</styleUrl>
				<Point>
					<gx:drawOrder>1</gx:drawOrder>
					<coordinates>20.92526811442891,44.80460876797125,0</coordinates>
				</Point>
			</Placemark>
			<Placemark>
				<description>125_3</description>
				<LookAt>
					<gx:TimeStamp><when>2014-04-03</when>
</gx:TimeStamp>
					<gx:ViewerOptions>
						<gx:option name="historicalimagery"></gx:option>
						<gx:option enabled="0" name="sunlight"></gx:option>
						<gx:option enabled="0" name="streetview"></gx:option>
					</gx:ViewerOptions>
					<longitude>20.94260408042966</longitude>
					<latitude>44.81731330638256</latitude>
					<altitude>0</altitude>
					<heading>0.1389711813795081</heading>
					<tilt>0</tilt>
					<range>1366.255834391658</range>
					<gx:altitudeMode>relativeToSeaFloor</gx:altitudeMode>
				</LookAt>
				<styleUrl>#msn_donut11</styleUrl>
				<Point>
					<gx:drawOrder>1</gx:drawOrder>
					<coordinates>20.94369074738358,44.81875283057865,0</coordinates>
				</Point>
			</Placemark>
			<Placemark>
				<description>126_1</description>
				<LookAt>
					<gx:TimeStamp><when>2014-04-03</when>
</gx:TimeStamp>
					<gx:ViewerOptions>
						<gx:option name="historicalimagery"></gx:option>
						<gx:option enabled="0" name="sunlight"></gx:option>
						<gx:option enabled="0" name="streetview"></gx:option>
					</gx:ViewerOptions>
					<longitude>20.92484279289624</longitude>
					<latitude>44.78145965528992</latitude>
					<altitude>0</altitude>
					<heading>4.443963182409767</heading>
					<tilt>0</tilt>
					<range>2682.562765905625</range>
					<gx:altitudeMode>relativeToSeaFloor</gx:altitudeMode>
				</LookAt>
				<styleUrl>#msn_donut11</styleUrl>
				<Point>
					<gx:drawOrder>1</gx:drawOrder>
					<coordinates>20.92267113268999,44.77976981480598,0</coordinates>
				</Point>
			</Placemark>
			<Placemark>
				<description>126_2</description>
				<LookAt>
					<gx:TimeStamp><when>2014-04-03</when>
</gx:TimeStamp>
					<gx:ViewerOptions>
						<gx:option name="historicalimagery"></gx:option>
						<gx:option enabled="0" name="sunlight"></gx:option>
						<gx:option enabled="0" name="streetview"></gx:option>
					</gx:ViewerOptions>
					<longitude>20.92744072105392</longitude>
					<latitude>44.77699092237877</latitude>
					<altitude>0</altitude>
					<heading>4.445780244797579</heading>
					<tilt>0</tilt>
					<range>2529.632046166061</range>
					<gx:altitudeMode>relativeToSeaFloor</gx:altitudeMode>
				</LookAt>
				<styleUrl>#msn_donut11</styleUrl>
				<Point>
					<gx:drawOrder>1</gx:drawOrder>
					<coordinates>20.92682101187529,44.77652272682765,0</coordinates>
				</Point>
			</Placemark>
			<Placemark>
				<description>126_3</description>
				<LookAt>
					<gx:TimeStamp><when>2014-04-03</when>
</gx:TimeStamp>
					<gx:ViewerOptions>
						<gx:option name="historicalimagery"></gx:option>
						<gx:option enabled="0" name="sunlight"></gx:option>
						<gx:option enabled="0" name="streetview"></gx:option>
					</gx:ViewerOptions>
					<longitude>20.9392529840672</longitude>
					<latitude>44.76471761987948</latitude>
					<altitude>0</altitude>
					<heading>4.454102237629377</heading>
					<tilt>0</tilt>
					<range>1617.374560209886</range>
					<gx:altitudeMode>relativeToSeaFloor</gx:altitudeMode>
				</LookAt>
				<styleUrl>#msn_donut11</styleUrl>
				<Point>
					<gx:drawOrder>1</gx:drawOrder>
					<coordinates>20.93455775499999,44.76377117594176,0</coordinates>
				</Point>
			</Placemark>
			<Placemark>
				<description>193cTomaševac

193c</description>
				<LookAt>
					<gx:TimeStamp><when>2019-03-29</when>
</gx:TimeStamp>
					<gx:ViewerOptions>
						<gx:option name="historicalimagery"></gx:option>
						<gx:option enabled="0" name="sunlight"></gx:option>
						<gx:option enabled="0" name="streetview"></gx:option>
					</gx:ViewerOptions>
					<longitude>20.66955924483368</longitude>
					<latitude>45.25380915552373</latitude>
					<altitude>0</altitude>
					<heading>-0.05852701444412171</heading>
					<tilt>0</tilt>
					<range>4989.989229304354</range>
					<gx:altitudeMode>relativeToSeaFloor</gx:altitudeMode>
				</LookAt>
				<styleUrl>#msn_donut11</styleUrl>
				<Point>
					<gx:drawOrder>1</gx:drawOrder>
					<coordinates>20.669553473783,45.2538081223132,0</coordinates>
				</Point>
			</Placemark>
			<Placemark>
				<name>?</name>
				<LookAt>
					<gx:TimeStamp><when>2012-03-10</when>
</gx:TimeStamp>
					<gx:ViewerOptions>
						<gx:option name="historicalimagery"></gx:option>
						<gx:option enabled="0" name="sunlight"></gx:option>
						<gx:option enabled="0" name="streetview"></gx:option>
					</gx:ViewerOptions>
					<longitude>20.47904463705167</longitude>
					<latitude>45.893978569879</latitude>
					<altitude>0</altitude>
					<heading>0.007241586225515805</heading>
					<tilt>0</tilt>
					<range>1772.558606619138</range>
					<gx:altitudeMode>relativeToSeaFloor</gx:altitudeMode>
				</LookAt>
				<styleUrl>#msn_donut3</styleUrl>
				<Point>
					<gx:drawOrder>1</gx:drawOrder>
					<coordinates>20.48330037881206,45.8959037416382,0</coordinates>
				</Point>
			</Placemark>
			<Placemark>
				<name>?</name>
				<LookAt>
					<gx:TimeStamp><when>2012-03-10</when>
</gx:TimeStamp>
					<gx:ViewerOptions>
						<gx:option name="historicalimagery"></gx:option>
						<gx:option enabled="0" name="sunlight"></gx:option>
						<gx:option enabled="0" name="streetview"></gx:option>
					</gx:ViewerOptions>
					<longitude>20.46895722053923</longitude>
					<latitude>45.8910458516044</latitude>
					<altitude>0</altitude>
					<heading>3.4936802898536e-11</heading>
					<tilt>0</tilt>
					<range>992.9665943370782</range>
					<gx:altitudeMode>relativeToSeaFloor</gx:altitudeMode>
				</LookAt>
				<styleUrl>#msn_donut3</styleUrl>
				<Point>
					<gx:drawOrder>1</gx:drawOrder>
					<coordinates>20.47050133214155,45.8909442648318,0</coordinates>
				</Point>
			</Placemark>
			<Placemark>
				<description>??</description>
				<LookAt>
					<longitude>21.17628286582416</longitude>
					<latitude>45.09514866867703</latitude>
					<altitude>0</altitude>
					<heading>4.521612630258457</heading>
					<tilt>0</tilt>
					<range>274.4742433773907</range>
					<gx:altitudeMode>relativeToSeaFloor</gx:altitudeMode>
				</LookAt>
				<styleUrl>#msn_donut11</styleUrl>
				<Point>
					<gx:drawOrder>1</gx:drawOrder>
					<coordinates>21.17627304733174,45.09514496400138,0</coordinates>
				</Point>
			</Placemark>
			<Placemark>
				<LookAt>
					<gx:TimeStamp><when>2019-07-11</when>
</gx:TimeStamp>
					<gx:ViewerOptions>
						<gx:option name="historicalimagery"></gx:option>
						<gx:option enabled="0" name="sunlight"></gx:option>
						<gx:option enabled="0" name="streetview"></gx:option>
					</gx:ViewerOptions>
					<longitude>21.23889165918675</longitude>
					<latitude>45.12665633435835</latitude>
					<altitude>0</altitude>
					<heading>4.830015925696441</heading>
					<tilt>0</tilt>
					<range>1891.273990710778</range>
					<gx:altitudeMode>relativeToSeaFloor</gx:altitudeMode>
				</LookAt>
				<styleUrl>#msn_donut3</styleUrl>
				<Point>
					<gx:drawOrder>1</gx:drawOrder>
					<coordinates>21.23354734065002,45.12462356575401,0</coordinates>
				</Point>
			</Placemark>
			<Placemark>
				<description>??</description>
				<LookAt>
					<gx:TimeStamp><when>2019-03-29</when>
</gx:TimeStamp>
					<gx:ViewerOptions>
						<gx:option name="historicalimagery"></gx:option>
						<gx:option enabled="0" name="sunlight"></gx:option>
						<gx:option enabled="0" name="streetview"></gx:option>
					</gx:ViewerOptions>
					<longitude>21.29833680543628</longitude>
					<latitude>45.03373571829868</latitude>
					<altitude>0</altitude>
					<heading>4.608223758408757</heading>
					<tilt>0</tilt>
					<range>3187.037528858957</range>
					<gx:altitudeMode>relativeToSeaFloor</gx:altitudeMode>
				</LookAt>
				<styleUrl>#msn_donut11</styleUrl>
				<Point>
					<gx:drawOrder>1</gx:drawOrder>
					<coordinates>21.29832788598312,45.03373295763051,0</coordinates>
				</Point>
			</Placemark>
			<Placemark>
				<description>???</description>
				<LookAt>
					<gx:TimeStamp><when>2012-04-05</when>
</gx:TimeStamp>
					<gx:ViewerOptions>
						<gx:option name="historicalimagery"></gx:option>
						<gx:option enabled="0" name="sunlight"></gx:option>
						<gx:option enabled="0" name="streetview"></gx:option>
					</gx:ViewerOptions>
					<longitude>20.93762084280029</longitude>
					<latitude>45.11421603700956</latitude>
					<altitude>0</altitude>
					<heading>0.2816815432428353</heading>
					<tilt>0</tilt>
					<range>1248.697278300783</range>
					<gx:altitudeMode>relativeToSeaFloor</gx:altitudeMode>
				</LookAt>
				<styleUrl>#msn_donut11</styleUrl>
				<Point>
					<gx:drawOrder>1</gx:drawOrder>
					<coordinates>20.93761645032853,45.11421266667686,0</coordinates>
				</Point>
			</Placemark>
			<Placemark>
				<description>???</description>
				<LookAt>
					<longitude>21.27629317663381</longitude>
					<latitude>45.1576401594103</latitude>
					<altitude>0</altitude>
					<heading>4.592480439027656</heading>
					<tilt>0</tilt>
					<range>1374.178247105113</range>
					<gx:altitudeMode>relativeToSeaFloor</gx:altitudeMode>
				</LookAt>
				<styleUrl>#msn_donut11</styleUrl>
				<Point>
					<gx:drawOrder>1</gx:drawOrder>
					<coordinates>21.27678470562821,45.15755261659368,0</coordinates>
				</Point>
			</Placemark>
			<Placemark>
				<description>???</description>
				<LookAt>
					<gx:TimeStamp><when>2019-03-29</when>
</gx:TimeStamp>
					<gx:ViewerOptions>
						<gx:option name="historicalimagery"></gx:option>
						<gx:option enabled="0" name="sunlight"></gx:option>
						<gx:option enabled="0" name="streetview"></gx:option>
					</gx:ViewerOptions>
					<longitude>21.20282731746399</longitude>
					<latitude>45.08646161458624</latitude>
					<altitude>0</altitude>
					<heading>4.540419829407962</heading>
					<tilt>0</tilt>
					<range>3006.980267003919</range>
					<gx:altitudeMode>relativeToSeaFloor</gx:altitudeMode>
				</LookAt>
				<styleUrl>#msn_donut11</styleUrl>
				<Point>
					<gx:drawOrder>1</gx:drawOrder>
					<coordinates>21.21107203502499,45.08531001450845,0</coordinates>
				</Point>
			</Placemark>
			<Placemark>
				<description>???</description>
				<LookAt>
					<gx:TimeStamp><when>2019-03-29</when>
</gx:TimeStamp>
					<gx:ViewerOptions>
						<gx:option name="historicalimagery"></gx:option>
						<gx:option enabled="0" name="sunlight"></gx:option>
						<gx:option enabled="0" name="streetview"></gx:option>
					</gx:ViewerOptions>
					<longitude>21.19113110974116</longitude>
					<latitude>45.11007899107595</latitude>
					<altitude>0</altitude>
					<heading>4.532127729097574</heading>
					<tilt>0</tilt>
					<range>1699.550939265432</range>
					<gx:altitudeMode>relativeToSeaFloor</gx:altitudeMode>
				</LookAt>
				<styleUrl>#msn_donut11</styleUrl>
				<Point>
					<gx:drawOrder>1</gx:drawOrder>
					<coordinates>21.19112876915098,45.11007300029693,0</coordinates>
				</Point>
			</Placemark>
			<Placemark>
				<description>???</description>
				<LookAt>
					<gx:TimeStamp><when>2019-03-29</when>
</gx:TimeStamp>
					<gx:ViewerOptions>
						<gx:option name="historicalimagery"></gx:option>
						<gx:option enabled="0" name="sunlight"></gx:option>
						<gx:option enabled="0" name="streetview"></gx:option>
					</gx:ViewerOptions>
					<longitude>21.27617017982892</longitude>
					<latitude>45.02223270122455</latitude>
					<altitude>0</altitude>
					<heading>4.592541709330281</heading>
					<tilt>0</tilt>
					<range>1175.334627371957</range>
					<gx:altitudeMode>relativeToSeaFloor</gx:altitudeMode>
				</LookAt>
				<styleUrl>#msn_donut11</styleUrl>
				<Point>
					<gx:drawOrder>1</gx:drawOrder>
					<coordinates>21.27370288141054,45.02124600231755,0</coordinates>
				</Point>
			</Placemark>
			<Placemark>
				<description>???</description>
				<LookAt>
					<gx:TimeStamp><when>2018-04-14</when>
</gx:TimeStamp>
					<gx:ViewerOptions>
						<gx:option name="historicalimagery"></gx:option>
						<gx:option enabled="0" name="sunlight"></gx:option>
						<gx:option enabled="0" name="streetview"></gx:option>
					</gx:ViewerOptions>
					<longitude>21.22801053630841</longitude>
					<latitude>45.03065043519509</latitude>
					<altitude>0</altitude>
					<heading>4.558516996514767</heading>
					<tilt>0</tilt>
					<range>704.3246295064805</range>
					<gx:altitudeMode>relativeToSeaFloor</gx:altitudeMode>
				</LookAt>
				<styleUrl>#msn_donut11</styleUrl>
				<Point>
					<gx:drawOrder>1</gx:drawOrder>
					<coordinates>21.22477155709806,45.0306157278272,0</coordinates>
				</Point>
			</Placemark>
			<Placemark>
				<description>???</description>
				<LookAt>
					<gx:TimeStamp><when>2007-05-15</when>
</gx:TimeStamp>
					<gx:ViewerOptions>
						<gx:option name="historicalimagery"></gx:option>
						<gx:option enabled="0" name="sunlight"></gx:option>
						<gx:option enabled="0" name="streetview"></gx:option>
					</gx:ViewerOptions>
					<longitude>20.81818368000192</longitude>
					<latitude>45.48091732840374</latitude>
					<altitude>0</altitude>
					<heading>0.1976964062354574</heading>
					<tilt>0</tilt>
					<range>470.5380377019515</range>
					<gx:altitudeMode>relativeToSeaFloor</gx:altitudeMode>
				</LookAt>
				<styleUrl>#msn_donut11</styleUrl>
				<Point>
					<gx:drawOrder>1</gx:drawOrder>
					<coordinates>20.81673074982206,45.48121605874491,0</coordinates>
				</Point>
			</Placemark>
			<Placemark>
				<description>???</description>
				<LookAt>
					<gx:TimeStamp><when>2016-05-23</when>
</gx:TimeStamp>
					<gx:ViewerOptions>
						<gx:option name="historicalimagery"></gx:option>
						<gx:option enabled="0" name="sunlight"></gx:option>
						<gx:option enabled="0" name="streetview"></gx:option>
					</gx:ViewerOptions>
					<longitude>20.81158097422471</longitude>
					<latitude>45.58360736985384</latitude>
					<altitude>0</altitude>
					<heading>0.1930043616465021</heading>
					<tilt>0</tilt>
					<range>761.3526579150728</range>
					<gx:altitudeMode>relativeToSeaFloor</gx:altitudeMode>
				</LookAt>
				<styleUrl>#msn_donut11</styleUrl>
				<Point>
					<gx:drawOrder>1</gx:drawOrder>
					<coordinates>20.80962894143533,45.5838078126126,0</coordinates>
				</Point>
			</Placemark>
			<Placemark>
				<description>???</description>
				<LookAt>
					<gx:TimeStamp><when>2006-04</when>
</gx:TimeStamp>
					<gx:ViewerOptions>
						<gx:option name="historicalimagery"></gx:option>
						<gx:option enabled="0" name="sunlight"></gx:option>
						<gx:option enabled="0" name="streetview"></gx:option>
					</gx:ViewerOptions>
					<longitude>20.78545924266857</longitude>
					<latitude>45.77673650483209</latitude>
					<altitude>0</altitude>
					<heading>-1.469712967018602</heading>
					<tilt>0</tilt>
					<range>5301.301242588599</range>
					<gx:altitudeMode>relativeToSeaFloor</gx:altitudeMode>
				</LookAt>
				<styleUrl>#msn_donut11</styleUrl>
				<Point>
					<gx:drawOrder>1</gx:drawOrder>
					<coordinates>20.79735776549406,45.76979841784204,0</coordinates>
				</Point>
			</Placemark>
			<Placemark>
				<description>?????</description>
				<LookAt>
					<gx:TimeStamp><when>2018-11-30</when>
</gx:TimeStamp>
					<gx:ViewerOptions>
						<gx:option name="historicalimagery"></gx:option>
						<gx:option enabled="0" name="sunlight"></gx:option>
						<gx:option enabled="0" name="streetview"></gx:option>
					</gx:ViewerOptions>
					<longitude>20.92873272542721</longitude>
					<latitude>45.12470489414547</latitude>
					<altitude>0</altitude>
					<heading>0.2753835012556811</heading>
					<tilt>0</tilt>
					<range>780.5905004553262</range>
					<gx:altitudeMode>relativeToSeaFloor</gx:altitudeMode>
				</LookAt>
				<styleUrl>#msn_donut11</styleUrl>
				<Point>
					<gx:drawOrder>1</gx:drawOrder>
					<coordinates>20.92909747469126,45.12540585712716,0</coordinates>
				</Point>
			</Placemark>
			<Placemark>
				<description>gomile</description>
				<LookAt>
					<gx:TimeStamp><when>2019-03-29</when>
</gx:TimeStamp>
					<gx:ViewerOptions>
						<gx:option name="historicalimagery"></gx:option>
						<gx:option enabled="0" name="sunlight"></gx:option>
						<gx:option enabled="0" name="streetview"></gx:option>
					</gx:ViewerOptions>
					<longitude>20.63744640544326</longitude>
					<latitude>45.21466975602052</latitude>
					<altitude>0</altitude>
					<heading>0.06944593926687609</heading>
					<tilt>0</tilt>
					<range>968.9453191638377</range>
					<gx:altitudeMode>relativeToSeaFloor</gx:altitudeMode>
				</LookAt>
				<styleUrl>#msn_donut11</styleUrl>
				<Point>
					<gx:drawOrder>1</gx:drawOrder>
					<coordinates>20.6371525668184,45.21454400526634,0</coordinates>
				</Point>
			</Placemark>
			<Placemark>
				<LookAt>
					<gx:TimeStamp><when>2011-09-08</when>
</gx:TimeStamp>
					<gx:ViewerOptions>
						<gx:option name="historicalimagery"></gx:option>
						<gx:option enabled="0" name="sunlight"></gx:option>
						<gx:option enabled="0" name="streetview"></gx:option>
					</gx:ViewerOptions>
					<longitude>20.37947272345126</longitude>
					<latitude>45.91251820199638</latitude>
					<altitude>0</altitude>
					<heading>-1.761118154038606</heading>
					<tilt>0</tilt>
					<range>657.3299081062896</range>
					<gx:altitudeMode>relativeToSeaFloor</gx:altitudeMode>
				</LookAt>
				<styleUrl>#msn_donut3</styleUrl>
				<Point>
					<gx:drawOrder>1</gx:drawOrder>
					<coordinates>20.37836198292026,45.91306362766462,0</coordinates>
				</Point>
			</Placemark>
			<Placemark>
				<LookAt>
					<gx:TimeStamp><when>2013-02-25</when>
</gx:TimeStamp>
					<gx:ViewerOptions>
						<gx:option name="historicalimagery"></gx:option>
						<gx:option enabled="0" name="sunlight"></gx:option>
						<gx:option enabled="0" name="streetview"></gx:option>
					</gx:ViewerOptions>
					<longitude>20.37947272345126</longitude>
					<latitude>45.91251820199638</latitude>
					<altitude>0</altitude>
					<heading>-1.761118154038606</heading>
					<tilt>0</tilt>
					<range>657.3299081062896</range>
					<gx:altitudeMode>relativeToSeaFloor</gx:altitudeMode>
				</LookAt>
				<styleUrl>#msn_donut3</styleUrl>
				<Point>
					<gx:drawOrder>1</gx:drawOrder>
					<coordinates>20.37957885972962,45.9118122414006,0</coordinates>
				</Point>
			</Placemark>
			<Placemark>
				<LookAt>
					<gx:TimeStamp><when>2013-02-25</when>
</gx:TimeStamp>
					<gx:ViewerOptions>
						<gx:option name="historicalimagery"></gx:option>
						<gx:option enabled="0" name="sunlight"></gx:option>
						<gx:option enabled="0" name="streetview"></gx:option>
					</gx:ViewerOptions>
					<longitude>20.37947272345126</longitude>
					<latitude>45.91251820199638</latitude>
					<altitude>0</altitude>
					<heading>-1.761118154038606</heading>
					<tilt>0</tilt>
					<range>657.3299081062896</range>
					<gx:altitudeMode>relativeToSeaFloor</gx:altitudeMode>
				</LookAt>
				<styleUrl>#msn_donut3</styleUrl>
				<Point>
					<gx:drawOrder>1</gx:drawOrder>
					<coordinates>20.3774237138886,45.91126209552583,0</coordinates>
				</Point>
			</Placemark>
			<Placemark>
				<LookAt>
					<gx:TimeStamp><when>2018-01-18</when>
</gx:TimeStamp>
					<gx:ViewerOptions>
						<gx:option name="historicalimagery"></gx:option>
						<gx:option enabled="0" name="sunlight"></gx:option>
						<gx:option enabled="0" name="streetview"></gx:option>
					</gx:ViewerOptions>
					<longitude>20.37482686724671</longitude>
					<latitude>45.93752959095422</latitude>
					<altitude>0</altitude>
					<heading>-1.764456937621688</heading>
					<tilt>0</tilt>
					<range>2099.979553439252</range>
					<gx:altitudeMode>relativeToSeaFloor</gx:altitudeMode>
				</LookAt>
				<styleUrl>#msn_donut3</styleUrl>
				<Point>
					<gx:drawOrder>1</gx:drawOrder>
					<coordinates>20.37093087354442,45.93851489916469,0</coordinates>
				</Point>
			</Placemark>
			<Placemark>
				<LookAt>
					<gx:TimeStamp><when>2016-04-12</when>
</gx:TimeStamp>
					<gx:ViewerOptions>
						<gx:option name="historicalimagery"></gx:option>
						<gx:option enabled="0" name="sunlight"></gx:option>
						<gx:option enabled="0" name="streetview"></gx:option>
					</gx:ViewerOptions>
					<longitude>20.12904568958519</longitude>
					<latitude>46.01346176814616</latitude>
					<altitude>0</altitude>
					<heading>-1.941130807906073</heading>
					<tilt>0</tilt>
					<range>5380.053417228287</range>
					<gx:altitudeMode>relativeToSeaFloor</gx:altitudeMode>
				</LookAt>
				<styleUrl>#msn_donut3</styleUrl>
				<Point>
					<gx:drawOrder>1</gx:drawOrder>
					<coordinates>20.11378493586647,46.00822885801312,0</coordinates>
				</Point>
			</Placemark>
			<Placemark>
				<LookAt>
					<gx:TimeStamp><when>2016-04-12</when>
</gx:TimeStamp>
					<gx:ViewerOptions>
						<gx:option name="historicalimagery"></gx:option>
						<gx:option enabled="0" name="sunlight"></gx:option>
						<gx:option enabled="0" name="streetview"></gx:option>
					</gx:ViewerOptions>
					<longitude>20.10215948602114</longitude>
					<latitude>46.01549370945076</latitude>
					<altitude>0</altitude>
					<heading>-1.96047667781653</heading>
					<tilt>0</tilt>
					<range>5380.053417229617</range>
					<gx:altitudeMode>relativeToSeaFloor</gx:altitudeMode>
				</LookAt>
				<styleUrl>#msn_donut3</styleUrl>
				<Point>
					<gx:drawOrder>1</gx:drawOrder>
					<coordinates>20.09304191544026,46.0165570102638,0</coordinates>
				</Point>
			</Placemark>
			<Placemark>
				<LookAt>
					<gx:TimeStamp><when>2016-04-12</when>
</gx:TimeStamp>
					<gx:ViewerOptions>
						<gx:option name="historicalimagery"></gx:option>
						<gx:option enabled="0" name="sunlight"></gx:option>
						<gx:option enabled="0" name="streetview"></gx:option>
					</gx:ViewerOptions>
					<longitude>20.19885382376898</longitude>
					<latitude>45.98832706794078</latitude>
					<altitude>0</altitude>
					<heading>-1.890936159551622</heading>
					<tilt>0</tilt>
					<range>3141.934209165896</range>
					<gx:altitudeMode>relativeToSeaFloor</gx:altitudeMode>
				</LookAt>
				<styleUrl>#msn_donut3</styleUrl>
				<Point>
					<gx:drawOrder>1</gx:drawOrder>
					<coordinates>20.19885382376898,45.98832706794078,0</coordinates>
				</Point>
			</Placemark>
			<Placemark>
				<LookAt>
					<gx:TimeStamp><when>2019-09-14</when>
</gx:TimeStamp>
					<gx:ViewerOptions>
						<gx:option name="historicalimagery"></gx:option>
						<gx:option enabled="0" name="sunlight"></gx:option>
						<gx:option enabled="0" name="streetview"></gx:option>
					</gx:ViewerOptions>
					<longitude>20.081152197883</longitude>
					<latitude>46.1470937472535</latitude>
					<altitude>0</altitude>
					<heading>-1.975687313440611</heading>
					<tilt>0</tilt>
					<range>1766.725677377236</range>
					<gx:altitudeMode>relativeToSeaFloor</gx:altitudeMode>
				</LookAt>
				<styleUrl>#msn_donut11</styleUrl>
				<Point>
					<gx:drawOrder>1</gx:drawOrder>
					<coordinates>20.0777572734309,46.14616501236844,0</coordinates>
				</Point>
			</Placemark>
			<Placemark>
				<LookAt>
					<gx:TimeStamp><when>2017-10-19</when>
</gx:TimeStamp>
					<gx:ViewerOptions>
						<gx:option name="historicalimagery"></gx:option>
						<gx:option enabled="0" name="sunlight"></gx:option>
						<gx:option enabled="0" name="streetview"></gx:option>
					</gx:ViewerOptions>
					<longitude>20.10933643117476</longitude>
					<latitude>46.14567618761119</latitude>
					<altitude>0</altitude>
					<heading>-1.95536014427393</heading>
					<tilt>0</tilt>
					<range>2359.146291166557</range>
					<gx:altitudeMode>relativeToSeaFloor</gx:altitudeMode>
				</LookAt>
				<styleUrl>#msn_donut11</styleUrl>
				<Point>
					<gx:drawOrder>1</gx:drawOrder>
					<coordinates>20.1113534599971,46.14491011399108,0</coordinates>
				</Point>
			</Placemark>
			<Placemark>
				<LookAt>
					<gx:TimeStamp><when>2017-03-24</when>
</gx:TimeStamp>
					<gx:ViewerOptions>
						<gx:option name="historicalimagery"></gx:option>
						<gx:option enabled="0" name="sunlight"></gx:option>
						<gx:option enabled="0" name="streetview"></gx:option>
					</gx:ViewerOptions>
					<longitude>20.12476323770828</longitude>
					<latitude>46.14075216748445</latitude>
					<altitude>0</altitude>
					<heading>-1.944238232675841</heading>
					<tilt>0</tilt>
					<range>1495.741132945725</range>
					<gx:altitudeMode>relativeToSeaFloor</gx:altitudeMode>
				</LookAt>
				<styleUrl>#msn_donut11</styleUrl>
				<Point>
					<gx:drawOrder>1</gx:drawOrder>
					<coordinates>20.12185556178552,46.14077920460015,0</coordinates>
				</Point>
			</Placemark>
			<Placemark>
				<LookAt>
					<gx:TimeStamp><when>2013-04-22</when>
</gx:TimeStamp>
					<gx:ViewerOptions>
						<gx:option name="historicalimagery"></gx:option>
						<gx:option enabled="0" name="sunlight"></gx:option>
						<gx:option enabled="0" name="streetview"></gx:option>
					</gx:ViewerOptions>
					<longitude>20.75690119654094</longitude>
					<latitude>44.73079515454646</latitude>
					<altitude>0</altitude>
					<heading>-1.487157707440053</heading>
					<tilt>0</tilt>
					<range>5500.540627929056</range>
					<gx:altitudeMode>relativeToSeaFloor</gx:altitudeMode>
				</LookAt>
				<styleUrl>#msn_donut11</styleUrl>
				<Point>
					<gx:drawOrder>1</gx:drawOrder>
					<coordinates>20.75679963360382,44.72915109201426,0</coordinates>
				</Point>
			</Placemark>
			<Placemark>
				<LookAt>
					<gx:TimeStamp><when>2012-03-03</when>
</gx:TimeStamp>
					<gx:ViewerOptions>
						<gx:option name="historicalimagery"></gx:option>
						<gx:option enabled="0" name="sunlight"></gx:option>
						<gx:option enabled="0" name="streetview"></gx:option>
					</gx:ViewerOptions>
					<longitude>20.65220673554353</longitude>
					<latitude>44.94344466096627</latitude>
					<altitude>0</altitude>
					<heading>-1.56101839879744</heading>
					<tilt>0</tilt>
					<range>1415.017378942984</range>
					<gx:altitudeMode>relativeToSeaFloor</gx:altitudeMode>
				</LookAt>
				<styleUrl>#msn_donut11</styleUrl>
				<Point>
					<gx:drawOrder>1</gx:drawOrder>
					<coordinates>20.65219894799309,44.94343852997401,0</coordinates>
				</Point>
			</Placemark>
			<Placemark>
				<LookAt>
					<gx:TimeStamp><when>2016-05-23</when>
</gx:TimeStamp>
					<gx:ViewerOptions>
						<gx:option name="historicalimagery"></gx:option>
						<gx:option enabled="0" name="sunlight"></gx:option>
						<gx:option enabled="0" name="streetview"></gx:option>
					</gx:ViewerOptions>
					<longitude>20.61608504087395</longitude>
					<latitude>45.03008095206064</latitude>
					<altitude>0</altitude>
					<heading>-1.586542613534367</heading>
					<tilt>0</tilt>
					<range>1912.934931547733</range>
					<gx:altitudeMode>relativeToSeaFloor</gx:altitudeMode>
				</LookAt>
				<styleUrl>#msn_donut3</styleUrl>
				<Point>
					<gx:drawOrder>1</gx:drawOrder>
					<coordinates>20.61608504087395,45.03008095206062,0</coordinates>
				</Point>
			</Placemark>
			<Placemark>
				<LookAt>
					<gx:TimeStamp><when>2013-05-19</when>
</gx:TimeStamp>
					<gx:ViewerOptions>
						<gx:option name="historicalimagery"></gx:option>
						<gx:option enabled="0" name="sunlight"></gx:option>
						<gx:option enabled="0" name="streetview"></gx:option>
					</gx:ViewerOptions>
					<longitude>20.71407206017076</longitude>
					<latitude>44.84212172264771</latitude>
					<altitude>0</altitude>
					<heading>-0.09463472726354878</heading>
					<tilt>0</tilt>
					<range>2071.468063194705</range>
					<gx:altitudeMode>relativeToSeaFloor</gx:altitudeMode>
				</LookAt>
				<styleUrl>#msn_donut3</styleUrl>
				<Point>
					<gx:drawOrder>1</gx:drawOrder>
					<coordinates>20.71855669565317,44.83920489534033,0</coordinates>
				</Point>
			</Placemark>
			<Placemark>
				<description>211-baza</description>
				<LookAt>
					<gx:TimeStamp><when>2012-03-03</when>
</gx:TimeStamp>
					<gx:ViewerOptions>
						<gx:option name="historicalimagery"></gx:option>
						<gx:option enabled="0" name="sunlight"></gx:option>
						<gx:option enabled="0" name="streetview"></gx:option>
					</gx:ViewerOptions>
					<longitude>20.77313797185803</longitude>
					<latitude>44.78236155933899</latitude>
					<altitude>0</altitude>
					<heading>1.58163407107</heading>
					<tilt>0</tilt>
					<range>1876.133000363311</range>
					<gx:altitudeMode>relativeToSeaFloor</gx:altitudeMode>
				</LookAt>
				<styleUrl>#msn_donut3</styleUrl>
				<Point>
					<gx:drawOrder>1</gx:drawOrder>
					<coordinates>20.77294844267253,44.78512432205971,0</coordinates>
				</Point>
			</Placemark>
			<Placemark>
				<LookAt>
					<gx:TimeStamp><when>2012-03-03</when>
</gx:TimeStamp>
					<gx:ViewerOptions>
						<gx:option name="historicalimagery"></gx:option>
						<gx:option enabled="0" name="sunlight"></gx:option>
						<gx:option enabled="0" name="streetview"></gx:option>
					</gx:ViewerOptions>
					<longitude>20.75698286082651</longitude>
					<latitude>44.77434441263473</latitude>
					<altitude>0</altitude>
					<heading>1.570255600878746</heading>
					<tilt>0</tilt>
					<range>1969.877918968625</range>
					<gx:altitudeMode>relativeToSeaFloor</gx:altitudeMode>
				</LookAt>
				<styleUrl>#msn_donut3</styleUrl>
				<Point>
					<gx:drawOrder>1</gx:drawOrder>
					<coordinates>20.75496765232586,44.77535357942675,0</coordinates>
				</Point>
			</Placemark>
			<Placemark>
				<LookAt>
					<gx:TimeStamp><when>2012-03-03</when>
</gx:TimeStamp>
					<gx:ViewerOptions>
						<gx:option name="historicalimagery"></gx:option>
						<gx:option enabled="0" name="sunlight"></gx:option>
						<gx:option enabled="0" name="streetview"></gx:option>
					</gx:ViewerOptions>
					<longitude>20.75544968118497</longitude>
					<latitude>44.77025995814908</latitude>
					<altitude>0</altitude>
					<heading>1.569175773990104</heading>
					<tilt>0</tilt>
					<range>1969.877918968187</range>
					<gx:altitudeMode>relativeToSeaFloor</gx:altitudeMode>
				</LookAt>
				<styleUrl>#msn_donut3</styleUrl>
				<Point>
					<gx:drawOrder>1</gx:drawOrder>
					<coordinates>20.7535056898293,44.769783470533,0</coordinates>
				</Point>
			</Placemark>
			<Placemark>
				<description>Padinska Skela 
20120912    shm</description>
				<LookAt>
					<gx:TimeStamp><when>2012-09-12</when>
</gx:TimeStamp>
					<gx:ViewerOptions>
						<gx:option name="historicalimagery"></gx:option>
						<gx:option enabled="0" name="sunlight"></gx:option>
						<gx:option enabled="0" name="streetview"></gx:option>
					</gx:ViewerOptions>
					<longitude>20.47643546432205</longitude>
					<latitude>44.97967540371639</latitude>
					<altitude>0</altitude>
					<heading>0.3528503022010179</heading>
					<tilt>0</tilt>
					<range>1061.808149829852</range>
					<gx:altitudeMode>relativeToSeaFloor</gx:altitudeMode>
				</LookAt>
				<styleUrl>#msn_donut3</styleUrl>
				<Point>
					<gx:drawOrder>1</gx:drawOrder>
					<coordinates>20.47766439712154,44.98071183314782,0</coordinates>
				</Point>
			</Placemark>
			<Placemark>
				<LookAt>
					<gx:TimeStamp><when>2019-03-29</when>
</gx:TimeStamp>
					<gx:ViewerOptions>
						<gx:option name="historicalimagery"></gx:option>
						<gx:option enabled="0" name="sunlight"></gx:option>
						<gx:option enabled="0" name="streetview"></gx:option>
					</gx:ViewerOptions>
					<longitude>21.16685225246717</longitude>
					<latitude>45.06121983744836</latitude>
					<altitude>0</altitude>
					<heading>4.778176072851729</heading>
					<tilt>0</tilt>
					<range>1606.408617668128</range>
					<gx:altitudeMode>relativeToSeaFloor</gx:altitudeMode>
				</LookAt>
				<styleUrl>#msn_donut3</styleUrl>
				<Point>
					<gx:drawOrder>1</gx:drawOrder>
					<coordinates>21.1680982267513,45.06130069578884,0</coordinates>
				</Point>
			</Placemark>
			<Placemark>
				<LookAt>
					<gx:TimeStamp><when>2019-03-29</when>
</gx:TimeStamp>
					<gx:ViewerOptions>
						<gx:option name="historicalimagery"></gx:option>
						<gx:option enabled="0" name="sunlight"></gx:option>
						<gx:option enabled="0" name="streetview"></gx:option>
					</gx:ViewerOptions>
					<longitude>21.14214245785501</longitude>
					<latitude>45.07148159706966</latitude>
					<altitude>0</altitude>
					<heading>4.760685390701298</heading>
					<tilt>0</tilt>
					<range>3268.260870440076</range>
					<gx:altitudeMode>relativeToSeaFloor</gx:altitudeMode>
				</LookAt>
				<styleUrl>#msn_donut3</styleUrl>
				<Point>
					<gx:drawOrder>1</gx:drawOrder>
					<coordinates>21.14118604428695,45.07612062330466,0</coordinates>
				</Point>
			</Placemark>
			<Placemark>
				<description>Bavanište_Z
20170520</description>
				<LookAt>
					<gx:TimeStamp><when>2017-05-20</when>
</gx:TimeStamp>
					<gx:ViewerOptions>
						<gx:option name="historicalimagery"></gx:option>
						<gx:option enabled="0" name="sunlight"></gx:option>
						<gx:option enabled="0" name="streetview"></gx:option>
					</gx:ViewerOptions>
					<longitude>20.79838985521541</longitude>
					<latitude>44.82730147850975</latitude>
					<altitude>0</altitude>
					<heading>4.245712269111222</heading>
					<tilt>0</tilt>
					<range>4127.695588819718</range>
					<gx:altitudeMode>relativeToSeaFloor</gx:altitudeMode>
				</LookAt>
				<styleUrl>#msn_donut3</styleUrl>
				<Point>
					<gx:drawOrder>1</gx:drawOrder>
					<coordinates>20.79185407096778,44.82932721305301,0</coordinates>
				</Point>
			</Placemark>
			<Placemark>
				<description>Šurjan_S
20071202
???</description>
				<LookAt>
					<gx:TimeStamp><when>2009-10-16</when>
</gx:TimeStamp>
					<gx:ViewerOptions>
						<gx:option name="historicalimagery"></gx:option>
						<gx:option enabled="0" name="sunlight"></gx:option>
						<gx:option enabled="0" name="streetview"></gx:option>
					</gx:ViewerOptions>
					<longitude>20.91302859886315</longitude>
					<latitude>45.40678397000228</latitude>
					<altitude>0</altitude>
					<heading>4.325780012222397</heading>
					<tilt>0</tilt>
					<range>347.9423459258006</range>
					<gx:altitudeMode>relativeToSeaFloor</gx:altitudeMode>
				</LookAt>
				<styleUrl>#msn_donut3</styleUrl>
				<Point>
					<gx:drawOrder>1</gx:drawOrder>
					<coordinates>20.91199993347852,45.40686741156545,0</coordinates>
				</Point>
			</Placemark>
			<Placemark>
				<LookAt>
					<gx:TimeStamp><when>2012-03-10</when>
</gx:TimeStamp>
					<gx:ViewerOptions>
						<gx:option name="historicalimagery"></gx:option>
						<gx:option enabled="0" name="sunlight"></gx:option>
						<gx:option enabled="0" name="streetview"></gx:option>
					</gx:ViewerOptions>
					<longitude>20.53570246187364</longitude>
					<latitude>45.17011865380088</latitude>
					<altitude>0</altitude>
					<heading>-0.0169894833471143</heading>
					<tilt>0</tilt>
					<range>1334.738602818071</range>
					<gx:altitudeMode>relativeToSeaFloor</gx:altitudeMode>
				</LookAt>
				<styleUrl>#msn_donut3</styleUrl>
				<Point>
					<gx:drawOrder>1</gx:drawOrder>
					<coordinates>20.53406336435477,45.17120738615478,0</coordinates>
				</Point>
			</Placemark>
			<Placemark>
				<LookAt>
					<gx:TimeStamp><when>2012-03-10</when>
</gx:TimeStamp>
					<gx:ViewerOptions>
						<gx:option name="historicalimagery"></gx:option>
						<gx:option enabled="0" name="sunlight"></gx:option>
						<gx:option enabled="0" name="streetview"></gx:option>
					</gx:ViewerOptions>
					<longitude>20.53570246187364</longitude>
					<latitude>45.17011865380088</latitude>
					<altitude>0</altitude>
					<heading>-0.0169894833471143</heading>
					<tilt>0</tilt>
					<range>1334.738602818071</range>
					<gx:altitudeMode>relativeToSeaFloor</gx:altitudeMode>
				</LookAt>
				<styleUrl>#msn_donut3</styleUrl>
				<Point>
					<gx:drawOrder>1</gx:drawOrder>
					<coordinates>20.53969182351898,45.17260185150256,0</coordinates>
				</Point>
			</Placemark>
			<Placemark>
				<LookAt>
					<gx:TimeStamp><when>2019-03-28</when>
</gx:TimeStamp>
					<gx:ViewerOptions>
						<gx:option name="historicalimagery"></gx:option>
						<gx:option enabled="0" name="sunlight"></gx:option>
						<gx:option enabled="0" name="streetview"></gx:option>
					</gx:ViewerOptions>
					<longitude>20.4966174691165</longitude>
					<latitude>45.79976724848655</latitude>
					<altitude>0</altitude>
					<heading>-1.676861048817487</heading>
					<tilt>0</tilt>
					<range>1605.55970479821</range>
					<gx:altitudeMode>relativeToSeaFloor</gx:altitudeMode>
				</LookAt>
				<styleUrl>#msn_donut3</styleUrl>
				<Point>
					<gx:drawOrder>1</gx:drawOrder>
					<coordinates>20.49439443780874,45.8023165876943,0</coordinates>
				</Point>
			</Placemark>
			<Placemark>
				<LookAt>
					<gx:TimeStamp><when>2019-03-28</when>
</gx:TimeStamp>
					<gx:ViewerOptions>
						<gx:option name="historicalimagery"></gx:option>
						<gx:option enabled="0" name="sunlight"></gx:option>
						<gx:option enabled="0" name="streetview"></gx:option>
					</gx:ViewerOptions>
					<longitude>20.4966174691165</longitude>
					<latitude>45.79976724848655</latitude>
					<altitude>0</altitude>
					<heading>-1.676861048817487</heading>
					<tilt>0</tilt>
					<range>1605.55970479821</range>
					<gx:altitudeMode>relativeToSeaFloor</gx:altitudeMode>
				</LookAt>
				<styleUrl>#msn_donut3</styleUrl>
				<Point>
					<gx:drawOrder>1</gx:drawOrder>
					<coordinates>20.49235357209162,45.79799807426717,0</coordinates>
				</Point>
			</Placemark>
			<Placemark>
				<LookAt>
					<gx:TimeStamp><when>2019-03-28</when>
</gx:TimeStamp>
					<gx:ViewerOptions>
						<gx:option name="historicalimagery"></gx:option>
						<gx:option enabled="0" name="sunlight"></gx:option>
						<gx:option enabled="0" name="streetview"></gx:option>
					</gx:ViewerOptions>
					<longitude>20.50387501934814</longitude>
					<latitude>45.79378213637153</latitude>
					<altitude>0</altitude>
					<heading>-1.671658338457707</heading>
					<tilt>0</tilt>
					<range>1308.688841526621</range>
					<gx:altitudeMode>relativeToSeaFloor</gx:altitudeMode>
				</LookAt>
				<styleUrl>#msn_donut3</styleUrl>
				<Point>
					<gx:drawOrder>1</gx:drawOrder>
					<coordinates>20.50447386848257,45.79281253662521,0</coordinates>
				</Point>
			</Placemark>
			<Placemark>
				<LookAt>
					<gx:TimeStamp><when>2019-03-28</when>
</gx:TimeStamp>
					<gx:ViewerOptions>
						<gx:option name="historicalimagery"></gx:option>
						<gx:option enabled="0" name="sunlight"></gx:option>
						<gx:option enabled="0" name="streetview"></gx:option>
					</gx:ViewerOptions>
					<longitude>20.51697067366778</longitude>
					<latitude>45.80059392406883</latitude>
					<altitude>0</altitude>
					<heading>-1.662270931741258</heading>
					<tilt>0</tilt>
					<range>1259.868807476423</range>
					<gx:altitudeMode>relativeToSeaFloor</gx:altitudeMode>
				</LookAt>
				<styleUrl>#msn_donut3</styleUrl>
				<Point>
					<gx:drawOrder>1</gx:drawOrder>
					<coordinates>20.51632287543346,45.80123451332695,0</coordinates>
				</Point>
			</Placemark>
			<Placemark>
				<description>20190322</description>
				<LookAt>
					<gx:TimeStamp><when>2019-03-28</when>
</gx:TimeStamp>
					<gx:ViewerOptions>
						<gx:option name="historicalimagery"></gx:option>
						<gx:option enabled="0" name="sunlight"></gx:option>
						<gx:option enabled="0" name="streetview"></gx:option>
					</gx:ViewerOptions>
					<longitude>20.5225100594878</longitude>
					<latitude>45.79833488020753</latitude>
					<altitude>0</altitude>
					<heading>-1.658299862007909</heading>
					<tilt>0</tilt>
					<range>1663.279408322971</range>
					<gx:altitudeMode>relativeToSeaFloor</gx:altitudeMode>
				</LookAt>
				<styleUrl>#msn_donut3</styleUrl>
				<Point>
					<gx:drawOrder>1</gx:drawOrder>
					<coordinates>20.52432510839517,45.79791526046921,0</coordinates>
				</Point>
			</Placemark>
			<Placemark>
				<LookAt>
					<gx:TimeStamp><when>2019-03-28</when>
</gx:TimeStamp>
					<gx:ViewerOptions>
						<gx:option name="historicalimagery"></gx:option>
						<gx:option enabled="0" name="sunlight"></gx:option>
						<gx:option enabled="0" name="streetview"></gx:option>
					</gx:ViewerOptions>
					<longitude>20.50627179860125</longitude>
					<latitude>45.77992265942908</latitude>
					<altitude>0</altitude>
					<heading>-1.669936271386875</heading>
					<tilt>0</tilt>
					<range>1818.689318970675</range>
					<gx:altitudeMode>relativeToSeaFloor</gx:altitudeMode>
				</LookAt>
				<styleUrl>#msn_donut3</styleUrl>
				<Point>
					<gx:drawOrder>1</gx:drawOrder>
					<coordinates>20.49742901363183,45.77992885148508,0</coordinates>
				</Point>
			</Placemark>
			<Placemark>
				<LookAt>
					<gx:TimeStamp><when>2014-04-03</when>
</gx:TimeStamp>
					<gx:ViewerOptions>
						<gx:option name="historicalimagery"></gx:option>
						<gx:option enabled="0" name="sunlight"></gx:option>
						<gx:option enabled="0" name="streetview"></gx:option>
					</gx:ViewerOptions>
					<longitude>20.99826727290804</longitude>
					<latitude>44.8678476392881</latitude>
					<altitude>0</altitude>
					<heading>4.443426227284689</heading>
					<tilt>0</tilt>
					<range>1078.545783781544</range>
					<gx:altitudeMode>relativeToSeaFloor</gx:altitudeMode>
				</LookAt>
				<styleUrl>#msn_donut3</styleUrl>
				<Point>
					<gx:drawOrder>1</gx:drawOrder>
					<coordinates>20.99878473351085,44.86875578029063,0</coordinates>
				</Point>
			</Placemark>
			<Placemark>
				<LookAt>
					<gx:TimeStamp><when>2014-04-03</when>
</gx:TimeStamp>
					<gx:ViewerOptions>
						<gx:option name="historicalimagery"></gx:option>
						<gx:option enabled="0" name="sunlight"></gx:option>
						<gx:option enabled="0" name="streetview"></gx:option>
					</gx:ViewerOptions>
					<longitude>20.99826727290804</longitude>
					<latitude>44.8678476392881</latitude>
					<altitude>0</altitude>
					<heading>4.443426227284689</heading>
					<tilt>0</tilt>
					<range>1078.545783781544</range>
					<gx:altitudeMode>relativeToSeaFloor</gx:altitudeMode>
				</LookAt>
				<styleUrl>#msn_donut3</styleUrl>
				<Point>
					<gx:drawOrder>1</gx:drawOrder>
					<coordinates>20.99968352050399,44.86945795279408,0</coordinates>
				</Point>
			</Placemark>
			<Placemark>
				<LookAt>
					<gx:TimeStamp><when>2014-04-03</when>
</gx:TimeStamp>
					<gx:ViewerOptions>
						<gx:option name="historicalimagery"></gx:option>
						<gx:option enabled="0" name="sunlight"></gx:option>
						<gx:option enabled="0" name="streetview"></gx:option>
					</gx:ViewerOptions>
					<longitude>20.96867512154171</longitude>
					<latitude>44.82852591838365</latitude>
					<altitude>0</altitude>
					<heading>4.422510239796854</heading>
					<tilt>0</tilt>
					<range>2772.669456658508</range>
					<gx:altitudeMode>relativeToSeaFloor</gx:altitudeMode>
				</LookAt>
				<styleUrl>#msn_donut3</styleUrl>
				<Point>
					<gx:drawOrder>1</gx:drawOrder>
					<coordinates>20.96397238727775,44.82819534194558,0</coordinates>
				</Point>
			</Placemark>
			<Placemark>
				<LookAt>
					<gx:TimeStamp><when>2014-04-03</when>
</gx:TimeStamp>
					<gx:ViewerOptions>
						<gx:option name="historicalimagery"></gx:option>
						<gx:option enabled="0" name="sunlight"></gx:option>
						<gx:option enabled="0" name="streetview"></gx:option>
					</gx:ViewerOptions>
					<longitude>20.96867512154171</longitude>
					<latitude>44.82852591838365</latitude>
					<altitude>0</altitude>
					<heading>4.422510239796854</heading>
					<tilt>0</tilt>
					<range>2772.669456658508</range>
					<gx:altitudeMode>relativeToSeaFloor</gx:altitudeMode>
				</LookAt>
				<styleUrl>#msn_donut3</styleUrl>
				<Point>
					<gx:drawOrder>1</gx:drawOrder>
					<coordinates>20.97381333060459,44.83011549046244,0</coordinates>
				</Point>
			</Placemark>
			<Placemark>
				<LookAt>
					<gx:TimeStamp><when>2014-04-03</when>
</gx:TimeStamp>
					<gx:ViewerOptions>
						<gx:option name="historicalimagery"></gx:option>
						<gx:option enabled="0" name="sunlight"></gx:option>
						<gx:option enabled="0" name="streetview"></gx:option>
					</gx:ViewerOptions>
					<longitude>21.01374344654933</longitude>
					<latitude>44.83286424814445</latitude>
					<altitude>0</altitude>
					<heading>4.454272411092178</heading>
					<tilt>0</tilt>
					<range>685.6415238562601</range>
					<gx:altitudeMode>relativeToSeaFloor</gx:altitudeMode>
				</LookAt>
				<styleUrl>#msn_donut3</styleUrl>
				<Point>
					<gx:drawOrder>1</gx:drawOrder>
					<coordinates>21.01323336898323,44.83395266018765,0</coordinates>
				</Point>
			</Placemark>
			<Placemark>
				<LookAt>
					<gx:TimeStamp><when>2014-04-03</when>
</gx:TimeStamp>
					<gx:ViewerOptions>
						<gx:option name="historicalimagery"></gx:option>
						<gx:option enabled="0" name="sunlight"></gx:option>
						<gx:option enabled="0" name="streetview"></gx:option>
					</gx:ViewerOptions>
					<longitude>21.01374344654933</longitude>
					<latitude>44.83286424814445</latitude>
					<altitude>0</altitude>
					<heading>4.454272411092178</heading>
					<tilt>0</tilt>
					<range>685.6415238562601</range>
					<gx:altitudeMode>relativeToSeaFloor</gx:altitudeMode>
				</LookAt>
				<styleUrl>#msn_donut3</styleUrl>
				<Point>
					<gx:drawOrder>1</gx:drawOrder>
					<coordinates>21.01394182590326,44.8338625539994,0</coordinates>
				</Point>
			</Placemark>
			<Placemark>
				<LookAt>
					<gx:TimeStamp><when>2014-04-03</when>
</gx:TimeStamp>
					<gx:ViewerOptions>
						<gx:option name="historicalimagery"></gx:option>
						<gx:option enabled="0" name="sunlight"></gx:option>
						<gx:option enabled="0" name="streetview"></gx:option>
					</gx:ViewerOptions>
					<longitude>20.97520009483312</longitude>
					<latitude>44.84986351943923</latitude>
					<altitude>0</altitude>
					<heading>4.427083925439358</heading>
					<tilt>0</tilt>
					<range>3583.620737614724</range>
					<gx:altitudeMode>relativeToSeaFloor</gx:altitudeMode>
				</LookAt>
				<styleUrl>#msn_donut3</styleUrl>
				<Point>
					<gx:drawOrder>1</gx:drawOrder>
					<coordinates>20.97004617085186,44.84930721408571,0</coordinates>
				</Point>
			</Placemark>
			<Placemark>
				<LookAt>
					<gx:TimeStamp><when>2014-04-03</when>
</gx:TimeStamp>
					<gx:ViewerOptions>
						<gx:option name="historicalimagery"></gx:option>
						<gx:option enabled="0" name="sunlight"></gx:option>
						<gx:option enabled="0" name="streetview"></gx:option>
					</gx:ViewerOptions>
					<longitude>20.97520009483312</longitude>
					<latitude>44.84986351943923</latitude>
					<altitude>0</altitude>
					<heading>4.427083925439358</heading>
					<tilt>0</tilt>
					<range>3583.620737614724</range>
					<gx:altitudeMode>relativeToSeaFloor</gx:altitudeMode>
				</LookAt>
				<styleUrl>#msn_donut3</styleUrl>
				<Point>
					<gx:drawOrder>1</gx:drawOrder>
					<coordinates>20.97012249500999,44.84854204994729,0</coordinates>
				</Point>
			</Placemark>
			<Placemark>
				<LookAt>
					<gx:TimeStamp><when>2014-04-03</when>
</gx:TimeStamp>
					<gx:ViewerOptions>
						<gx:option name="historicalimagery"></gx:option>
						<gx:option enabled="0" name="sunlight"></gx:option>
						<gx:option enabled="0" name="streetview"></gx:option>
					</gx:ViewerOptions>
					<longitude>20.97520009483312</longitude>
					<latitude>44.84986351943923</latitude>
					<altitude>0</altitude>
					<heading>4.427083925439358</heading>
					<tilt>0</tilt>
					<range>3583.620737614724</range>
					<gx:altitudeMode>relativeToSeaFloor</gx:altitudeMode>
				</LookAt>
				<styleUrl>#msn_donut3</styleUrl>
				<Point>
					<gx:drawOrder>1</gx:drawOrder>
					<coordinates>20.97017351757652,44.84775887471368,0</coordinates>
				</Point>
			</Placemark>
			<Placemark>
				<LookAt>
					<gx:TimeStamp><when>2016-05-23</when>
</gx:TimeStamp>
					<gx:ViewerOptions>
						<gx:option name="historicalimagery"></gx:option>
						<gx:option enabled="0" name="sunlight"></gx:option>
						<gx:option enabled="0" name="streetview"></gx:option>
					</gx:ViewerOptions>
					<longitude>20.49550879345574</longitude>
					<latitude>45.46513739516705</latitude>
					<altitude>0</altitude>
					<heading>-0.1653545564437029</heading>
					<tilt>0</tilt>
					<range>1992.991670744115</range>
					<gx:altitudeMode>relativeToSeaFloor</gx:altitudeMode>
				</LookAt>
				<styleUrl>#msn_donut3</styleUrl>
				<Point>
					<gx:drawOrder>1</gx:drawOrder>
					<coordinates>20.49285438723987,45.46385511386178,0</coordinates>
				</Point>
			</Placemark>
			<Placemark>
				<LookAt>
					<gx:TimeStamp><when>2020-04-04</when>
</gx:TimeStamp>
					<gx:ViewerOptions>
						<gx:option name="historicalimagery"></gx:option>
						<gx:option enabled="0" name="sunlight"></gx:option>
						<gx:option enabled="0" name="streetview"></gx:option>
					</gx:ViewerOptions>
					<longitude>20.72776971502789</longitude>
					<latitude>45.28877453711897</latitude>
					<altitude>0</altitude>
					<heading>0.02875356002568319</heading>
					<tilt>0</tilt>
					<range>2476.526397573348</range>
					<gx:altitudeMode>relativeToSeaFloor</gx:altitudeMode>
				</LookAt>
				<styleUrl>#msn_donut40</styleUrl>
				<Point>
					<gx:drawOrder>1</gx:drawOrder>
					<coordinates>20.72132208180906,45.29000616739852,0</coordinates>
				</Point>
			</Placemark>
			<Placemark>
				<LookAt>
					<gx:TimeStamp><when>2020-04-04</when>
</gx:TimeStamp>
					<gx:ViewerOptions>
						<gx:option name="historicalimagery"></gx:option>
						<gx:option enabled="0" name="sunlight"></gx:option>
						<gx:option enabled="0" name="streetview"></gx:option>
					</gx:ViewerOptions>
					<longitude>20.72776971502789</longitude>
					<latitude>45.28877453711897</latitude>
					<altitude>0</altitude>
					<heading>0.02875356002568319</heading>
					<tilt>0</tilt>
					<range>2476.526397573348</range>
					<gx:altitudeMode>relativeToSeaFloor</gx:altitudeMode>
				</LookAt>
				<styleUrl>#msn_donut40</styleUrl>
				<Point>
					<gx:drawOrder>1</gx:drawOrder>
					<coordinates>20.72255178217035,45.28888397743243,0</coordinates>
				</Point>
			</Placemark>
			<Placemark>
				<LookAt>
					<gx:TimeStamp><when>2020-04-04</when>
</gx:TimeStamp>
					<gx:ViewerOptions>
						<gx:option name="historicalimagery"></gx:option>
						<gx:option enabled="0" name="sunlight"></gx:option>
						<gx:option enabled="0" name="streetview"></gx:option>
					</gx:ViewerOptions>
					<longitude>20.72776971502789</longitude>
					<latitude>45.28877453711897</latitude>
					<altitude>0</altitude>
					<heading>0.02875356002568319</heading>
					<tilt>0</tilt>
					<range>2476.526397573348</range>
					<gx:altitudeMode>relativeToSeaFloor</gx:altitudeMode>
				</LookAt>
				<styleUrl>#msn_donut40</styleUrl>
				<Point>
					<gx:drawOrder>1</gx:drawOrder>
					<coordinates>20.72166772770702,45.2871265394348,0</coordinates>
				</Point>
			</Placemark>
			<Placemark>
				<LookAt>
					<gx:TimeStamp><when>2020-04-04</when>
</gx:TimeStamp>
					<gx:ViewerOptions>
						<gx:option name="historicalimagery"></gx:option>
						<gx:option enabled="0" name="sunlight"></gx:option>
						<gx:option enabled="0" name="streetview"></gx:option>
					</gx:ViewerOptions>
					<longitude>20.72776971502789</longitude>
					<latitude>45.28877453711897</latitude>
					<altitude>0</altitude>
					<heading>0.02875356002568319</heading>
					<tilt>0</tilt>
					<range>2476.526397573348</range>
					<gx:altitudeMode>relativeToSeaFloor</gx:altitudeMode>
				</LookAt>
				<styleUrl>#msn_donut40</styleUrl>
				<Point>
					<gx:drawOrder>1</gx:drawOrder>
					<coordinates>20.72526989060821,45.28584804991576,0</coordinates>
				</Point>
			</Placemark>
			<Placemark>
				<LookAt>
					<gx:TimeStamp><when>2020-04-04</when>
</gx:TimeStamp>
					<gx:ViewerOptions>
						<gx:option name="historicalimagery"></gx:option>
						<gx:option enabled="0" name="sunlight"></gx:option>
						<gx:option enabled="0" name="streetview"></gx:option>
					</gx:ViewerOptions>
					<longitude>20.73503890695525</longitude>
					<latitude>45.28500335404604</latitude>
					<altitude>0</altitude>
					<heading>0.03391897745992915</heading>
					<tilt>0</tilt>
					<range>1485.798567921161</range>
					<gx:altitudeMode>relativeToSeaFloor</gx:altitudeMode>
				</LookAt>
				<styleUrl>#msn_donut40</styleUrl>
				<Point>
					<gx:drawOrder>1</gx:drawOrder>
					<coordinates>20.73383355793323,45.28425706332441,0</coordinates>
				</Point>
			</Placemark>
			<Placemark>
				<LookAt>
					<gx:TimeStamp><when>2019-03-29</when>
</gx:TimeStamp>
					<gx:ViewerOptions>
						<gx:option name="historicalimagery"></gx:option>
						<gx:option enabled="0" name="sunlight"></gx:option>
						<gx:option enabled="0" name="streetview"></gx:option>
					</gx:ViewerOptions>
					<longitude>20.75491733627186</longitude>
					<latitude>45.30622800718024</latitude>
					<altitude>0</altitude>
					<heading>0.04804884327489725</heading>
					<tilt>0</tilt>
					<range>2178.593822774897</range>
					<gx:altitudeMode>relativeToSeaFloor</gx:altitudeMode>
				</LookAt>
				<styleUrl>#msn_donut40</styleUrl>
				<Point>
					<gx:drawOrder>1</gx:drawOrder>
					<coordinates>20.74825259086802,45.31075403848259,0</coordinates>
				</Point>
			</Placemark>
			<Placemark>
				<LookAt>
					<gx:TimeStamp><when>2019-03-29</when>
</gx:TimeStamp>
					<gx:ViewerOptions>
						<gx:option name="historicalimagery"></gx:option>
						<gx:option enabled="0" name="sunlight"></gx:option>
						<gx:option enabled="0" name="streetview"></gx:option>
					</gx:ViewerOptions>
					<longitude>20.82221218957889</longitude>
					<latitude>45.35002111840966</latitude>
					<altitude>0</altitude>
					<heading>0.09591407521659895</heading>
					<tilt>0</tilt>
					<range>1447.219592054935</range>
					<gx:altitudeMode>relativeToSeaFloor</gx:altitudeMode>
				</LookAt>
				<styleUrl>#msn_donut40</styleUrl>
				<Point>
					<gx:drawOrder>1</gx:drawOrder>
					<coordinates>20.82025996003298,45.34900200259544,0</coordinates>
				</Point>
			</Placemark>
			<Placemark>
				<LookAt>
					<gx:TimeStamp><when>2022-08-28</when>
</gx:TimeStamp>
					<gx:ViewerOptions>
						<gx:option name="historicalimagery"></gx:option>
						<gx:option enabled="0" name="sunlight"></gx:option>
						<gx:option enabled="0" name="streetview"></gx:option>
					</gx:ViewerOptions>
					<longitude>21.31722052580414</longitude>
					<latitude>45.19721464718194</latitude>
					<altitude>0</altitude>
					<heading>0.4476366959348381</heading>
					<tilt>0</tilt>
					<range>4037.127013243235</range>
					<gx:altitudeMode>relativeToSeaFloor</gx:altitudeMode>
				</LookAt>
				<styleUrl>#msn_donut40</styleUrl>
				<Point>
					<gx:drawOrder>1</gx:drawOrder>
					<coordinates>21.30315250541483,45.19468948600353,0</coordinates>
				</Point>
			</Placemark>
			<Placemark>
				<LookAt>
					<gx:TimeStamp><when>2022-08-28</when>
</gx:TimeStamp>
					<gx:ViewerOptions>
						<gx:option name="historicalimagery"></gx:option>
						<gx:option enabled="0" name="sunlight"></gx:option>
						<gx:option enabled="0" name="streetview"></gx:option>
					</gx:ViewerOptions>
					<longitude>21.31722052580414</longitude>
					<latitude>45.19721464718194</latitude>
					<altitude>0</altitude>
					<heading>0.4476366959348381</heading>
					<tilt>0</tilt>
					<range>4037.127013243235</range>
					<gx:altitudeMode>relativeToSeaFloor</gx:altitudeMode>
				</LookAt>
				<styleUrl>#msn_donut40</styleUrl>
				<Point>
					<gx:drawOrder>1</gx:drawOrder>
					<coordinates>21.30124742282129,45.20279597866686,0</coordinates>
				</Point>
			</Placemark>
			<Placemark>
				<LookAt>
					<gx:TimeStamp><when>2017-09-19</when>
</gx:TimeStamp>
					<gx:ViewerOptions>
						<gx:option name="historicalimagery"></gx:option>
						<gx:option enabled="0" name="sunlight"></gx:option>
						<gx:option enabled="0" name="streetview"></gx:option>
					</gx:ViewerOptions>
					<longitude>21.25375041452714</longitude>
					<latitude>45.23294409683974</latitude>
					<altitude>0</altitude>
					<heading>0.4025896578824957</heading>
					<tilt>0</tilt>
					<range>2684.73487137108</range>
					<gx:altitudeMode>relativeToSeaFloor</gx:altitudeMode>
				</LookAt>
				<styleUrl>#msn_donut40</styleUrl>
				<Point>
					<gx:drawOrder>1</gx:drawOrder>
					<coordinates>21.2537885446022,45.23352567832178,0</coordinates>
				</Point>
			</Placemark>
			<Placemark>
				<LookAt>
					<gx:TimeStamp><when>2021-04-25</when>
</gx:TimeStamp>
					<gx:ViewerOptions>
						<gx:option name="historicalimagery"></gx:option>
						<gx:option enabled="0" name="sunlight"></gx:option>
						<gx:option enabled="0" name="streetview"></gx:option>
					</gx:ViewerOptions>
					<longitude>21.20135122767746</longitude>
					<latitude>45.06147115911897</latitude>
					<altitude>0</altitude>
					<heading>0.2937207572584085</heading>
					<tilt>0</tilt>
					<range>1768.054140664824</range>
					<gx:altitudeMode>relativeToSeaFloor</gx:altitudeMode>
				</LookAt>
				<styleUrl>#msn_donut40</styleUrl>
				<Point>
					<gx:drawOrder>1</gx:drawOrder>
					<coordinates>21.20049896237473,45.06321161943182,0</coordinates>
				</Point>
			</Placemark>
			<Placemark>
				<LookAt>
					<gx:TimeStamp><when>2021-04-25</when>
</gx:TimeStamp>
					<gx:ViewerOptions>
						<gx:option name="historicalimagery"></gx:option>
						<gx:option enabled="0" name="sunlight"></gx:option>
						<gx:option enabled="0" name="streetview"></gx:option>
					</gx:ViewerOptions>
					<longitude>21.20135122767746</longitude>
					<latitude>45.06147115911897</latitude>
					<altitude>0</altitude>
					<heading>0.2937207572584085</heading>
					<tilt>0</tilt>
					<range>1768.054140664824</range>
					<gx:altitudeMode>relativeToSeaFloor</gx:altitudeMode>
				</LookAt>
				<styleUrl>#msn_donut40</styleUrl>
				<Point>
					<gx:drawOrder>1</gx:drawOrder>
					<coordinates>21.20477416201467,45.06171873233935,0</coordinates>
				</Point>
			</Placemark>
			<Placemark>
				<LookAt>
					<gx:TimeStamp><when>2021-04-25</when>
</gx:TimeStamp>
					<gx:ViewerOptions>
						<gx:option name="historicalimagery"></gx:option>
						<gx:option enabled="0" name="sunlight"></gx:option>
						<gx:option enabled="0" name="streetview"></gx:option>
					</gx:ViewerOptions>
					<longitude>21.20135122767746</longitude>
					<latitude>45.06147115911897</latitude>
					<altitude>0</altitude>
					<heading>0.2937207572584085</heading>
					<tilt>0</tilt>
					<range>1768.054140664824</range>
					<gx:altitudeMode>relativeToSeaFloor</gx:altitudeMode>
				</LookAt>
				<styleUrl>#msn_donut40</styleUrl>
				<Point>
					<gx:drawOrder>1</gx:drawOrder>
					<coordinates>21.20583271868181,45.05938535513428,0</coordinates>
				</Point>
			</Placemark>
			<Placemark>
				<LookAt>
					<gx:TimeStamp><when>2021-04-25</when>
</gx:TimeStamp>
					<gx:ViewerOptions>
						<gx:option name="historicalimagery"></gx:option>
						<gx:option enabled="0" name="sunlight"></gx:option>
						<gx:option enabled="0" name="streetview"></gx:option>
					</gx:ViewerOptions>
					<longitude>21.21477451198949</longitude>
					<latitude>45.05798424301251</latitude>
					<altitude>0</altitude>
					<heading>0.3032217777483712</heading>
					<tilt>0</tilt>
					<range>1768.348809972733</range>
					<gx:altitudeMode>relativeToSeaFloor</gx:altitudeMode>
				</LookAt>
				<styleUrl>#msn_donut40</styleUrl>
				<Point>
					<gx:drawOrder>1</gx:drawOrder>
					<coordinates>21.21159741531308,45.05896073574428,0</coordinates>
				</Point>
			</Placemark>
			<Placemark>
				<LookAt>
					<gx:TimeStamp><when>2021-04-25</when>
</gx:TimeStamp>
					<gx:ViewerOptions>
						<gx:option name="historicalimagery"></gx:option>
						<gx:option enabled="0" name="sunlight"></gx:option>
						<gx:option enabled="0" name="streetview"></gx:option>
					</gx:ViewerOptions>
					<longitude>21.20678150868666</longitude>
					<latitude>45.05255995854704</latitude>
					<altitude>0</altitude>
					<heading>0.2975711138849131</heading>
					<tilt>0</tilt>
					<range>4245.238461977045</range>
					<gx:altitudeMode>relativeToSeaFloor</gx:altitudeMode>
				</LookAt>
				<styleUrl>#msn_donut40</styleUrl>
				<Point>
					<gx:drawOrder>1</gx:drawOrder>
					<coordinates>21.21863848803057,45.05687705119251,0</coordinates>
				</Point>
			</Placemark>
			<Placemark>
				<LookAt>
					<gx:TimeStamp><when>2004-10-28</when>
</gx:TimeStamp>
					<gx:ViewerOptions>
						<gx:option name="historicalimagery"></gx:option>
						<gx:option enabled="0" name="sunlight"></gx:option>
						<gx:option enabled="0" name="streetview"></gx:option>
					</gx:ViewerOptions>
					<longitude>20.86547796177206</longitude>
					<latitude>45.23402637774964</latitude>
					<altitude>0</altitude>
					<heading>0.05612982811247796</heading>
					<tilt>0</tilt>
					<range>3744.928841948736</range>
					<gx:altitudeMode>relativeToSeaFloor</gx:altitudeMode>
				</LookAt>
				<styleUrl>#msn_donut40</styleUrl>
				<Point>
					<gx:drawOrder>1</gx:drawOrder>
					<coordinates>20.86072417099482,45.2407439363626,0</coordinates>
				</Point>
			</Placemark>
			<Placemark>
				<LookAt>
					<gx:TimeStamp><when>2019-03-29</when>
</gx:TimeStamp>
					<gx:ViewerOptions>
						<gx:option name="historicalimagery"></gx:option>
						<gx:option enabled="0" name="sunlight"></gx:option>
						<gx:option enabled="0" name="streetview"></gx:option>
					</gx:ViewerOptions>
					<longitude>20.78799736924006</longitude>
					<latitude>45.25750814345036</latitude>
					<altitude>0</altitude>
					<heading>0.001148691114278082</heading>
					<tilt>0</tilt>
					<range>2786.130543649593</range>
					<gx:altitudeMode>relativeToSeaFloor</gx:altitudeMode>
				</LookAt>
				<styleUrl>#msn_donut40</styleUrl>
				<Point>
					<gx:drawOrder>1</gx:drawOrder>
					<coordinates>20.77509783883907,45.2579983852568,0</coordinates>
				</Point>
			</Placemark>
			<Placemark>
				<LookAt>
					<gx:TimeStamp><when>2019-03-29</when>
</gx:TimeStamp>
					<gx:ViewerOptions>
						<gx:option name="historicalimagery"></gx:option>
						<gx:option enabled="0" name="sunlight"></gx:option>
						<gx:option enabled="0" name="streetview"></gx:option>
					</gx:ViewerOptions>
					<longitude>20.8675979376913</longitude>
					<latitude>45.23678665912396</latitude>
					<altitude>0</altitude>
					<heading>0.05768126641097518</heading>
					<tilt>0</tilt>
					<range>1541.882811954285</range>
					<gx:altitudeMode>relativeToSeaFloor</gx:altitudeMode>
				</LookAt>
				<styleUrl>#msn_donut40</styleUrl>
				<Point>
					<gx:drawOrder>1</gx:drawOrder>
					<coordinates>20.86053498906967,45.23995156938998,0</coordinates>
				</Point>
			</Placemark>
			<Placemark>
				<LookAt>
					<gx:TimeStamp><when>2015-02-03</when>
</gx:TimeStamp>
					<gx:ViewerOptions>
						<gx:option name="historicalimagery"></gx:option>
						<gx:option enabled="0" name="sunlight"></gx:option>
						<gx:option enabled="0" name="streetview"></gx:option>
					</gx:ViewerOptions>
					<longitude>20.55917658793429</longitude>
					<latitude>44.97803778902254</latitude>
					<altitude>0</altitude>
					<heading>-0.1660695673884831</heading>
					<tilt>0</tilt>
					<range>2132.15100570606</range>
					<gx:altitudeMode>relativeToSeaFloor</gx:altitudeMode>
				</LookAt>
				<styleUrl>#msn_donut40</styleUrl>
				<Point>
					<gx:drawOrder>1</gx:drawOrder>
					<coordinates>20.55591229535646,44.97684416300422,0</coordinates>
				</Point>
			</Placemark>
			<Placemark>
				<name>Tri humke</name>
				<LookAt>
					<longitude>20.63497831173347</longitude>
					<latitude>44.93008485374791</latitude>
					<altitude>0</altitude>
					<heading>-0.1125152532649298</heading>
					<tilt>0</tilt>
					<range>1394.15755601743</range>
					<gx:altitudeMode>relativeToSeaFloor</gx:altitudeMode>
				</LookAt>
				<styleUrl>#msn_donut40</styleUrl>
				<Point>
					<gx:drawOrder>1</gx:drawOrder>
					<coordinates>20.63424722607281,44.92798898034888,0</coordinates>
				</Point>
			</Placemark>
			<Placemark>
				<LookAt>
					<longitude>20.63497831173347</longitude>
					<latitude>44.93008485374791</latitude>
					<altitude>0</altitude>
					<heading>-0.1125152532649298</heading>
					<tilt>0</tilt>
					<range>1394.15755601743</range>
					<gx:altitudeMode>relativeToSeaFloor</gx:altitudeMode>
				</LookAt>
				<styleUrl>#msn_donut40</styleUrl>
				<Point>
					<gx:drawOrder>1</gx:drawOrder>
					<coordinates>20.63366054815099,44.9285812345716,0</coordinates>
				</Point>
			</Placemark>
			<Placemark>
				<LookAt>
					<longitude>20.63497831173347</longitude>
					<latitude>44.93008485374791</latitude>
					<altitude>0</altitude>
					<heading>-0.1125152532649298</heading>
					<tilt>0</tilt>
					<range>1394.15755601743</range>
					<gx:altitudeMode>relativeToSeaFloor</gx:altitudeMode>
				</LookAt>
				<styleUrl>#msn_donut40</styleUrl>
				<Point>
					<gx:drawOrder>1</gx:drawOrder>
					<coordinates>20.63291886957259,44.92963209155706,0</coordinates>
				</Point>
			</Placemark>
			<Placemark>
				<LookAt>
					<longitude>20.63001479161703</longitude>
					<latitude>44.89885521289272</latitude>
					<altitude>0</altitude>
					<heading>-0.1150356829920585</heading>
					<tilt>0</tilt>
					<range>395.63684963754</range>
					<gx:altitudeMode>relativeToSeaFloor</gx:altitudeMode>
				</LookAt>
				<styleUrl>#msn_donut40</styleUrl>
				<Point>
					<gx:drawOrder>1</gx:drawOrder>
					<coordinates>20.6286084906605,44.89843501174218,0</coordinates>
				</Point>
			</Placemark>
			<Placemark>
				<LookAt>
					<gx:TimeStamp><when>2019-03-29</when>
</gx:TimeStamp>
					<gx:ViewerOptions>
						<gx:option name="historicalimagery"></gx:option>
						<gx:option enabled="0" name="sunlight"></gx:option>
						<gx:option enabled="0" name="streetview"></gx:option>
					</gx:ViewerOptions>
					<longitude>20.97690822362911</longitude>
					<latitude>45.09249151845727</latitude>
					<altitude>0</altitude>
					<heading>0.1359021527216347</heading>
					<tilt>0</tilt>
					<range>2893.390301788382</range>
					<gx:altitudeMode>relativeToSeaFloor</gx:altitudeMode>
				</LookAt>
				<styleUrl>#msn_donut0</styleUrl>
				<Point>
					<gx:drawOrder>1</gx:drawOrder>
					<coordinates>20.97159490105982,45.09637568105558,0</coordinates>
				</Point>
			</Placemark>
			<Placemark>
				<name>Božanova humka</name>
				<LookAt>
					<gx:TimeStamp><when>2019-03-29</when>
</gx:TimeStamp>
					<gx:ViewerOptions>
						<gx:option name="historicalimagery"></gx:option>
						<gx:option enabled="0" name="sunlight"></gx:option>
						<gx:option enabled="0" name="streetview"></gx:option>
					</gx:ViewerOptions>
					<longitude>20.95401753898875</longitude>
					<latitude>45.09591872194932</latitude>
					<altitude>0</altitude>
					<heading>0.1196901921511585</heading>
					<tilt>0</tilt>
					<range>1416.292759637325</range>
					<gx:altitudeMode>relativeToSeaFloor</gx:altitudeMode>
				</LookAt>
				<styleUrl>#msn_donut0</styleUrl>
				<Point>
					<gx:drawOrder>1</gx:drawOrder>
					<coordinates>20.95133646923259,45.096305833381,0</coordinates>
				</Point>
			</Placemark>
			<Placemark>
				<name>Lozanova humka</name>
				<LookAt>
					<gx:TimeStamp><when>2017-09-06</when>
</gx:TimeStamp>
					<gx:ViewerOptions>
						<gx:option name="historicalimagery"></gx:option>
						<gx:option enabled="0" name="sunlight"></gx:option>
						<gx:option enabled="0" name="streetview"></gx:option>
					</gx:ViewerOptions>
					<longitude>20.96477047248676</longitude>
					<latitude>45.12453415304243</latitude>
					<altitude>0</altitude>
					<heading>0.127313726003961</heading>
					<tilt>0</tilt>
					<range>1653.644071499402</range>
					<gx:altitudeMode>relativeToSeaFloor</gx:altitudeMode>
				</LookAt>
				<styleUrl>#msn_donut0</styleUrl>
				<Point>
					<gx:drawOrder>1</gx:drawOrder>
					<coordinates>20.96616472839188,45.12354149213417,0</coordinates>
				</Point>
			</Placemark>
			<Placemark>
				<name>Humka Došin</name>
				<LookAt>
					<gx:TimeStamp><when>2014-06-09</when>
</gx:TimeStamp>
					<gx:ViewerOptions>
						<gx:option name="historicalimagery"></gx:option>
						<gx:option enabled="0" name="sunlight"></gx:option>
						<gx:option enabled="0" name="streetview"></gx:option>
					</gx:ViewerOptions>
					<longitude>20.98378585044376</longitude>
					<latitude>45.05119229994857</latitude>
					<altitude>0</altitude>
					<heading>0.1407730769679846</heading>
					<tilt>0</tilt>
					<range>1808.047399497434</range>
					<gx:altitudeMode>relativeToSeaFloor</gx:altitudeMode>
				</LookAt>
				<styleUrl>#msn_donut0</styleUrl>
				<Point>
					<gx:drawOrder>1</gx:drawOrder>
					<coordinates>20.97760999527756,45.05453661665228,0</coordinates>
				</Point>
			</Placemark>
			<Placemark>
				<LookAt>
					<gx:TimeStamp><when>2014-06-09</when>
</gx:TimeStamp>
					<gx:ViewerOptions>
						<gx:option name="historicalimagery"></gx:option>
						<gx:option enabled="0" name="sunlight"></gx:option>
						<gx:option enabled="0" name="streetview"></gx:option>
					</gx:ViewerOptions>
					<longitude>21.09632690244927</longitude>
					<latitude>45.18817066356814</latitude>
					<altitude>0</altitude>
					<heading>0.2205621130485901</heading>
					<tilt>0</tilt>
					<range>1714.21761819309</range>
					<gx:altitudeMode>relativeToSeaFloor</gx:altitudeMode>
				</LookAt>
				<styleUrl>#msn_donut0</styleUrl>
				<Point>
					<gx:drawOrder>1</gx:drawOrder>
					<coordinates>21.09627698712072,45.18983929766613,0</coordinates>
				</Point>
			</Placemark>
			<Placemark>
				<LookAt>
					<gx:TimeStamp><when>2014-06-09</when>
</gx:TimeStamp>
					<gx:ViewerOptions>
						<gx:option name="historicalimagery"></gx:option>
						<gx:option enabled="0" name="sunlight"></gx:option>
						<gx:option enabled="0" name="streetview"></gx:option>
					</gx:ViewerOptions>
					<longitude>21.03230086895483</longitude>
					<latitude>45.13082571293242</latitude>
					<altitude>0</altitude>
					<heading>0.1751491189070403</heading>
					<tilt>0</tilt>
					<range>2003.03341845656</range>
					<gx:altitudeMode>relativeToSeaFloor</gx:altitudeMode>
				</LookAt>
				<styleUrl>#msn_donut0</styleUrl>
				<Point>
					<gx:drawOrder>1</gx:drawOrder>
					<coordinates>21.02998614594987,45.13040188290557,0</coordinates>
				</Point>
			</Placemark>
			<Placemark>
				<LookAt>
					<gx:TimeStamp><when>2021-07-06</when>
</gx:TimeStamp>
					<gx:ViewerOptions>
						<gx:option name="historicalimagery"></gx:option>
						<gx:option enabled="0" name="sunlight"></gx:option>
						<gx:option enabled="0" name="streetview"></gx:option>
					</gx:ViewerOptions>
					<longitude>21.22961790428661</longitude>
					<latitude>45.09586180258104</latitude>
					<altitude>0</altitude>
					<heading>0.3153165356206509</heading>
					<tilt>0</tilt>
					<range>1987.466438705778</range>
					<gx:altitudeMode>relativeToSeaFloor</gx:altitudeMode>
				</LookAt>
				<styleUrl>#msn_donut0</styleUrl>
				<Point>
					<gx:drawOrder>1</gx:drawOrder>
					<coordinates>21.2208419732423,45.09479742502251,0</coordinates>
				</Point>
			</Placemark>
			<Placemark>
				<LookAt>
					<gx:TimeStamp><when>2021-10-26</when>
</gx:TimeStamp>
					<gx:ViewerOptions>
						<gx:option name="historicalimagery"></gx:option>
						<gx:option enabled="0" name="sunlight"></gx:option>
						<gx:option enabled="0" name="streetview"></gx:option>
					</gx:ViewerOptions>
					<longitude>21.27596068845435</longitude>
					<latitude>45.05246946396349</latitude>
					<altitude>0</altitude>
					<heading>0.3481278084379097</heading>
					<tilt>0</tilt>
					<range>3155.952753383532</range>
					<gx:altitudeMode>relativeToSeaFloor</gx:altitudeMode>
				</LookAt>
				<styleUrl>#msn_donut0</styleUrl>
				<Point>
					<gx:drawOrder>1</gx:drawOrder>
					<coordinates>21.26458682057901,45.05094665085767,0</coordinates>
				</Point>
			</Placemark>
			<Placemark>
				<LookAt>
					<gx:TimeStamp><when>2021-10-26</when>
</gx:TimeStamp>
					<gx:ViewerOptions>
						<gx:option name="historicalimagery"></gx:option>
						<gx:option enabled="0" name="sunlight"></gx:option>
						<gx:option enabled="0" name="streetview"></gx:option>
					</gx:ViewerOptions>
					<longitude>21.26933026826884</longitude>
					<latitude>45.0661624381704</latitude>
					<altitude>0</altitude>
					<heading>0.3434353715869369</heading>
					<tilt>0</tilt>
					<range>1182.456844928312</range>
					<gx:altitudeMode>relativeToSeaFloor</gx:altitudeMode>
				</LookAt>
				<styleUrl>#msn_donut0</styleUrl>
				<Point>
					<gx:drawOrder>1</gx:drawOrder>
					<coordinates>21.26587675273453,45.06622876996425,0</coordinates>
				</Point>
			</Placemark>
			<Placemark>
				<LookAt>
					<gx:TimeStamp><when>2021-10-26</when>
</gx:TimeStamp>
					<gx:ViewerOptions>
						<gx:option name="historicalimagery"></gx:option>
						<gx:option enabled="0" name="sunlight"></gx:option>
						<gx:option enabled="0" name="streetview"></gx:option>
					</gx:ViewerOptions>
					<longitude>21.25981963745933</longitude>
					<latitude>45.07233746554584</latitude>
					<altitude>0</altitude>
					<heading>0.336702453876622</heading>
					<tilt>0</tilt>
					<range>1180.002409937719</range>
					<gx:altitudeMode>relativeToSeaFloor</gx:altitudeMode>
				</LookAt>
				<styleUrl>#msn_donut0</styleUrl>
				<Point>
					<gx:drawOrder>1</gx:drawOrder>
					<coordinates>21.25478295665336,45.07379757984694,0</coordinates>
				</Point>
			</Placemark>
			<Placemark>
				<LookAt>
					<gx:TimeStamp><when>2019-03-29</when>
</gx:TimeStamp>
					<gx:ViewerOptions>
						<gx:option name="historicalimagery"></gx:option>
						<gx:option enabled="0" name="sunlight"></gx:option>
						<gx:option enabled="0" name="streetview"></gx:option>
					</gx:ViewerOptions>
					<longitude>20.9012544377489</longitude>
					<latitude>45.33314104562432</latitude>
					<altitude>0</altitude>
					<heading>2.514292097831079</heading>
					<tilt>0</tilt>
					<range>3486.8749629276</range>
					<gx:altitudeMode>relativeToSeaFloor</gx:altitudeMode>
				</LookAt>
				<styleUrl>#msn_donut5</styleUrl>
				<Point>
					<gx:drawOrder>1</gx:drawOrder>
					<coordinates>20.8878366649847,45.33836770583257,0</coordinates>
				</Point>
			</Placemark>
			<Placemark>
				<name>Bunarska humka</name>
				<LookAt>
					<gx:TimeStamp><when>2019-03-29</when>
</gx:TimeStamp>
					<gx:ViewerOptions>
						<gx:option name="historicalimagery"></gx:option>
						<gx:option enabled="0" name="sunlight"></gx:option>
						<gx:option enabled="0" name="streetview"></gx:option>
					</gx:ViewerOptions>
					<longitude>20.83154283671546</longitude>
					<latitude>45.33367217984716</latitude>
					<altitude>0</altitude>
					<heading>2.464717000587441</heading>
					<tilt>0</tilt>
					<range>1835.67822751339</range>
					<gx:altitudeMode>relativeToSeaFloor</gx:altitudeMode>
				</LookAt>
				<styleUrl>#msn_donut5</styleUrl>
				<Point>
					<gx:drawOrder>1</gx:drawOrder>
					<coordinates>20.83106198190321,45.33106071869913,0</coordinates>
				</Point>
			</Placemark>
			<Placemark>
				<LookAt>
					<gx:TimeStamp><when>2013-06-17</when>
</gx:TimeStamp>
					<gx:ViewerOptions>
						<gx:option name="historicalimagery"></gx:option>
						<gx:option enabled="0" name="sunlight"></gx:option>
						<gx:option enabled="0" name="streetview"></gx:option>
					</gx:ViewerOptions>
					<longitude>20.81534368645517</longitude>
					<latitude>45.32403105783226</latitude>
					<altitude>0</altitude>
					<heading>2.453196527898948</heading>
					<tilt>0</tilt>
					<range>1780.965472784597</range>
					<gx:altitudeMode>relativeToSeaFloor</gx:altitudeMode>
				</LookAt>
				<styleUrl>#msn_donut5</styleUrl>
				<Point>
					<gx:drawOrder>1</gx:drawOrder>
					<coordinates>20.8090819994793,45.32100752263085,0</coordinates>
				</Point>
			</Placemark>
			<Placemark>
				<name>Svatovska humka</name>
				<LookAt>
					<gx:TimeStamp><when>2014-05-22</when>
</gx:TimeStamp>
					<gx:ViewerOptions>
						<gx:option name="historicalimagery"></gx:option>
						<gx:option enabled="0" name="sunlight"></gx:option>
						<gx:option enabled="0" name="streetview"></gx:option>
					</gx:ViewerOptions>
					<longitude>20.82690916012867</longitude>
					<latitude>45.31786490148624</latitude>
					<altitude>0</altitude>
					<heading>2.461419798671821</heading>
					<tilt>0</tilt>
					<range>793.2884647386724</range>
					<gx:altitudeMode>relativeToSeaFloor</gx:altitudeMode>
				</LookAt>
				<styleUrl>#msn_donut5</styleUrl>
				<Point>
					<gx:drawOrder>1</gx:drawOrder>
					<coordinates>20.82648328095223,45.31763274624093,0</coordinates>
				</Point>
			</Placemark>
			<Placemark>
				<name>Sarčinska humka</name>
				<LookAt>
					<gx:TimeStamp><when>2020-07-29</when>
</gx:TimeStamp>
					<gx:ViewerOptions>
						<gx:option name="historicalimagery"></gx:option>
						<gx:option enabled="0" name="sunlight"></gx:option>
						<gx:option enabled="0" name="streetview"></gx:option>
					</gx:ViewerOptions>
					<longitude>20.9095509762829</longitude>
					<latitude>45.38867621762207</latitude>
					<altitude>0</altitude>
					<heading>2.519125438841733</heading>
					<tilt>0</tilt>
					<range>2550.659028524824</range>
					<gx:altitudeMode>relativeToSeaFloor</gx:altitudeMode>
				</LookAt>
				<styleUrl>#msn_donut5</styleUrl>
				<Point>
					<gx:drawOrder>1</gx:drawOrder>
					<coordinates>20.90197129283487,45.38680799225369,0</coordinates>
				</Point>
			</Placemark>
			<Placemark>
				<LookAt>
					<gx:TimeStamp><when>2021-05-04</when>
</gx:TimeStamp>
					<gx:ViewerOptions>
						<gx:option name="historicalimagery"></gx:option>
						<gx:option enabled="0" name="sunlight"></gx:option>
						<gx:option enabled="0" name="streetview"></gx:option>
					</gx:ViewerOptions>
					<longitude>20.83498714911623</longitude>
					<latitude>45.44964290483981</latitude>
					<altitude>0</altitude>
					<heading>2.466025143031649</heading>
					<tilt>0</tilt>
					<range>1381.171964409499</range>
					<gx:altitudeMode>relativeToSeaFloor</gx:altitudeMode>
				</LookAt>
				<styleUrl>#msn_donut5</styleUrl>
				<Point>
					<gx:drawOrder>1</gx:drawOrder>
					<coordinates>20.83526856371391,45.45143235702572,0</coordinates>
				</Point>
			</Placemark>
			<Placemark>
				<LookAt>
					<gx:TimeStamp><when>2021-05-04</when>
</gx:TimeStamp>
					<gx:ViewerOptions>
						<gx:option name="historicalimagery"></gx:option>
						<gx:option enabled="0" name="sunlight"></gx:option>
						<gx:option enabled="0" name="streetview"></gx:option>
					</gx:ViewerOptions>
					<longitude>20.82706283546552</longitude>
					<latitude>45.45250838779216</latitude>
					<altitude>0</altitude>
					<heading>2.460378235349737</heading>
					<tilt>0</tilt>
					<range>3664.191232166309</range>
					<gx:altitudeMode>relativeToSeaFloor</gx:altitudeMode>
				</LookAt>
				<styleUrl>#msn_donut5</styleUrl>
				<Point>
					<gx:drawOrder>1</gx:drawOrder>
					<coordinates>20.81381276654998,45.44643072765279,0</coordinates>
				</Point>
			</Placemark>
			<Placemark>
				<name>Ознака места без наслова</name>
				<LookAt>
					<gx:TimeStamp><when>2016-05-23</when>
</gx:TimeStamp>
					<gx:ViewerOptions>
						<gx:option name="historicalimagery"></gx:option>
						<gx:option enabled="0" name="sunlight"></gx:option>
						<gx:option enabled="0" name="streetview"></gx:option>
					</gx:ViewerOptions>
					<longitude>20.66805193914556</longitude>
					<latitude>45.37388325173046</latitude>
					<altitude>0</altitude>
					<heading>-15.62208672526263</heading>
					<tilt>4.968027027660061</tilt>
					<range>398.2707524128949</range>
					<gx:altitudeMode>relativeToSeaFloor</gx:altitudeMode>
				</LookAt>
				<styleUrl>#msn_donut5</styleUrl>
				<Point>
					<gx:drawOrder>1</gx:drawOrder>
					<coordinates>20.66708125629977,45.37361900350464,0</coordinates>
				</Point>
			</Placemark>
			<Placemark>
				<LookAt>
					<gx:TimeStamp><when>2016-05-23</when>
</gx:TimeStamp>
					<gx:ViewerOptions>
						<gx:option name="historicalimagery"></gx:option>
						<gx:option enabled="0" name="sunlight"></gx:option>
						<gx:option enabled="0" name="streetview"></gx:option>
					</gx:ViewerOptions>
					<longitude>20.39642387922984</longitude>
					<latitude>45.1737545661094</latitude>
					<altitude>0</altitude>
					<heading>-15.81551143027572</heading>
					<tilt>4.970093665726012</tilt>
					<range>3055.864765981546</range>
					<gx:altitudeMode>relativeToSeaFloor</gx:altitudeMode>
				</LookAt>
				<styleUrl>#msn_donut5</styleUrl>
				<Point>
					<gx:drawOrder>1</gx:drawOrder>
					<coordinates>20.38506814654703,45.17059018207588,0</coordinates>
				</Point>
			</Placemark>
			<Placemark>
				<LookAt>
					<gx:TimeStamp><when>2021-05-11</when>
</gx:TimeStamp>
					<gx:ViewerOptions>
						<gx:option name="historicalimagery"></gx:option>
						<gx:option enabled="0" name="sunlight"></gx:option>
						<gx:option enabled="0" name="streetview"></gx:option>
					</gx:ViewerOptions>
					<longitude>20.39571819500526</longitude>
					<latitude>45.16468543677226</latitude>
					<altitude>0</altitude>
					<heading>-15.8160138164374</heading>
					<tilt>4.968945127973504</tilt>
					<range>1579.529239967346</range>
					<gx:altitudeMode>relativeToSeaFloor</gx:altitudeMode>
				</LookAt>
				<styleUrl>#msn_donut5</styleUrl>
				<Point>
					<gx:drawOrder>1</gx:drawOrder>
					<coordinates>20.39048608289511,45.16373295235063,0</coordinates>
				</Point>
			</Placemark>
			<Placemark>
				<name>Vujičina humka</name>
				<LookAt>
					<gx:TimeStamp><when>2021-05-11</when>
</gx:TimeStamp>
					<gx:ViewerOptions>
						<gx:option name="historicalimagery"></gx:option>
						<gx:option enabled="0" name="sunlight"></gx:option>
						<gx:option enabled="0" name="streetview"></gx:option>
					</gx:ViewerOptions>
					<longitude>20.41954539561956</longitude>
					<latitude>45.15951967554277</latitude>
					<altitude>0</altitude>
					<heading>-15.7991203627389</heading>
					<tilt>4.969450580015665</tilt>
					<range>2229.298667578367</range>
					<gx:altitudeMode>relativeToSeaFloor</gx:altitudeMode>
				</LookAt>
				<styleUrl>#msn_donut5</styleUrl>
				<Point>
					<gx:drawOrder>1</gx:drawOrder>
					<coordinates>20.42231918056148,45.16023472650419,0</coordinates>
				</Point>
			</Placemark>
			<Placemark>
				<LookAt>
					<gx:TimeStamp><when>2021-05-11</when>
</gx:TimeStamp>
					<gx:ViewerOptions>
						<gx:option name="historicalimagery"></gx:option>
						<gx:option enabled="0" name="sunlight"></gx:option>
						<gx:option enabled="0" name="streetview"></gx:option>
					</gx:ViewerOptions>
					<longitude>20.42786311335064</longitude>
					<latitude>45.16827557255414</latitude>
					<altitude>0</altitude>
					<heading>-15.793222052311</heading>
					<tilt>4.969451607718609</tilt>
					<range>2230.622409929465</range>
					<gx:altitudeMode>relativeToSeaFloor</gx:altitudeMode>
				</LookAt>
				<styleUrl>#msn_donut5</styleUrl>
				<Point>
					<gx:drawOrder>1</gx:drawOrder>
					<coordinates>20.42993453635633,45.17103898600715,0</coordinates>
				</Point>
			</Placemark>
			<Placemark>
				<name>Dragićeva humka</name>
				<LookAt>
					<gx:TimeStamp><when>2021-05-11</when>
</gx:TimeStamp>
					<gx:ViewerOptions>
						<gx:option name="historicalimagery"></gx:option>
						<gx:option enabled="0" name="sunlight"></gx:option>
						<gx:option enabled="0" name="streetview"></gx:option>
					</gx:ViewerOptions>
					<longitude>20.43591855058132</longitude>
					<latitude>45.1763056075893</latitude>
					<altitude>0</altitude>
					<heading>-15.7875089253179</heading>
					<tilt>4.969451566129057</tilt>
					<range>2230.567577445385</range>
					<gx:altitudeMode>relativeToSeaFloor</gx:altitudeMode>
				</LookAt>
				<styleUrl>#msn_donut5</styleUrl>
				<Point>
					<gx:drawOrder>1</gx:drawOrder>
					<coordinates>20.4376498904278,45.17844058824187,0</coordinates>
				</Point>
			</Placemark>
			<Placemark>
				<LookAt>
					<gx:TimeStamp><when>2019-03-29</when>
</gx:TimeStamp>
					<gx:ViewerOptions>
						<gx:option name="historicalimagery"></gx:option>
						<gx:option enabled="0" name="sunlight"></gx:option>
						<gx:option enabled="0" name="streetview"></gx:option>
					</gx:ViewerOptions>
					<longitude>20.4396908456358</longitude>
					<latitude>45.18219852425685</latitude>
					<altitude>0</altitude>
					<heading>-15.78483352832818</heading>
					<tilt>4.969452115360503</tilt>
					<range>2231.279834193888</range>
					<gx:altitudeMode>relativeToSeaFloor</gx:altitudeMode>
				</LookAt>
				<styleUrl>#msn_donut5</styleUrl>
				<Point>
					<gx:drawOrder>1</gx:drawOrder>
					<coordinates>20.44938837792671,45.18333166653081,0</coordinates>
				</Point>
			</Placemark>
			<Placemark>
				<LookAt>
					<gx:TimeStamp><when>2019-03-29</when>
</gx:TimeStamp>
					<gx:ViewerOptions>
						<gx:option name="historicalimagery"></gx:option>
						<gx:option enabled="0" name="sunlight"></gx:option>
						<gx:option enabled="0" name="streetview"></gx:option>
					</gx:ViewerOptions>
					<longitude>20.44029424499031</longitude>
					<latitude>45.18624912536819</latitude>
					<altitude>0</altitude>
					<heading>-15.7844056539891</heading>
					<tilt>4.969451799623299</tilt>
					<range>2230.868627478358</range>
					<gx:altitudeMode>relativeToSeaFloor</gx:altitudeMode>
				</LookAt>
				<styleUrl>#msn_donut5</styleUrl>
				<Point>
					<gx:drawOrder>1</gx:drawOrder>
					<coordinates>20.44258074108641,45.18702532044497,0</coordinates>
				</Point>
			</Placemark>
			<Placemark>
				<LookAt>
					<gx:TimeStamp><when>2019-03-29</when>
</gx:TimeStamp>
					<gx:ViewerOptions>
						<gx:option name="historicalimagery"></gx:option>
						<gx:option enabled="0" name="sunlight"></gx:option>
						<gx:option enabled="0" name="streetview"></gx:option>
					</gx:ViewerOptions>
					<longitude>20.44954573756627</longitude>
					<latitude>45.19103222311018</latitude>
					<altitude>0</altitude>
					<heading>-15.77784545957238</heading>
					<tilt>4.970371378217184</tilt>
					<range>3412.97661056203</range>
					<gx:altitudeMode>relativeToSeaFloor</gx:altitudeMode>
				</LookAt>
				<styleUrl>#msn_donut5</styleUrl>
				<Point>
					<gx:drawOrder>1</gx:drawOrder>
					<coordinates>20.44684208854783,45.19390527976025,0</coordinates>
				</Point>
			</Placemark>
			<Placemark>
				<name>Krstićeva humka</name>
				<LookAt>
					<gx:TimeStamp><when>2019-03-29</when>
</gx:TimeStamp>
					<gx:ViewerOptions>
						<gx:option name="historicalimagery"></gx:option>
						<gx:option enabled="0" name="sunlight"></gx:option>
						<gx:option enabled="0" name="streetview"></gx:option>
					</gx:ViewerOptions>
					<longitude>20.41259172553154</longitude>
					<latitude>45.2226995659564</latitude>
					<altitude>0</altitude>
					<heading>-15.80407581551058</heading>
					<tilt>4.968835305310977</tilt>
					<range>1438.665329558509</range>
					<gx:altitudeMode>relativeToSeaFloor</gx:altitudeMode>
				</LookAt>
				<styleUrl>#msn_donut5</styleUrl>
				<Point>
					<gx:drawOrder>1</gx:drawOrder>
					<coordinates>20.40721962229304,45.22247561326605,0</coordinates>
				</Point>
			</Placemark>
			<Placemark>
				<name>Kosata humka</name>
				<LookAt>
					<gx:TimeStamp><when>2021-06-16</when>
</gx:TimeStamp>
					<gx:ViewerOptions>
						<gx:option name="historicalimagery"></gx:option>
						<gx:option enabled="0" name="sunlight"></gx:option>
						<gx:option enabled="0" name="streetview"></gx:option>
					</gx:ViewerOptions>
					<longitude>20.45030214630887</longitude>
					<latitude>45.22826808272011</latitude>
					<altitude>0</altitude>
					<heading>-15.77730482951815</heading>
					<tilt>4.970907311938156</tilt>
					<range>4102.589221033063</range>
					<gx:altitudeMode>relativeToSeaFloor</gx:altitudeMode>
				</LookAt>
				<styleUrl>#msn_donut5</styleUrl>
				<Point>
					<gx:drawOrder>1</gx:drawOrder>
					<coordinates>20.44962250076707,45.23034816234121,0</coordinates>
				</Point>
			</Placemark>
			<Placemark>
				<LookAt>
					<gx:TimeStamp><when>2019-03-29</when>
</gx:TimeStamp>
					<gx:ViewerOptions>
						<gx:option name="historicalimagery"></gx:option>
						<gx:option enabled="0" name="sunlight"></gx:option>
						<gx:option enabled="0" name="streetview"></gx:option>
					</gx:ViewerOptions>
					<longitude>20.40161422718967</longitude>
					<latitude>45.48624676693993</latitude>
					<altitude>0</altitude>
					<heading>-15.8119545223863</heading>
					<tilt>4.97062003364556</tilt>
					<range>3732.892827678988</range>
					<gx:altitudeMode>relativeToSeaFloor</gx:altitudeMode>
				</LookAt>
				<styleUrl>#msn_donut5</styleUrl>
				<Point>
					<gx:drawOrder>1</gx:drawOrder>
					<coordinates>20.39919128666174,45.48465265234818,0</coordinates>
				</Point>
			</Placemark>
			<Placemark>
				<LookAt>
					<gx:TimeStamp><when>2019-03-29</when>
</gx:TimeStamp>
					<gx:ViewerOptions>
						<gx:option name="historicalimagery"></gx:option>
						<gx:option enabled="0" name="sunlight"></gx:option>
						<gx:option enabled="0" name="streetview"></gx:option>
					</gx:ViewerOptions>
					<longitude>20.40161422718967</longitude>
					<latitude>45.48624676693993</latitude>
					<altitude>0</altitude>
					<heading>-15.8119545223863</heading>
					<tilt>4.97062003364556</tilt>
					<range>3732.892827678988</range>
					<gx:altitudeMode>relativeToSeaFloor</gx:altitudeMode>
				</LookAt>
				<styleUrl>#msn_donut5</styleUrl>
				<Point>
					<gx:drawOrder>1</gx:drawOrder>
					<coordinates>20.38165209378867,45.48775446587416,0</coordinates>
				</Point>
			</Placemark>
			<Placemark>
				<LookAt>
					<gx:TimeStamp><when>2014-05-22</when>
</gx:TimeStamp>
					<gx:ViewerOptions>
						<gx:option name="historicalimagery"></gx:option>
						<gx:option enabled="0" name="sunlight"></gx:option>
						<gx:option enabled="0" name="streetview"></gx:option>
					</gx:ViewerOptions>
					<longitude>20.43934672705318</longitude>
					<latitude>45.50138337174388</latitude>
					<altitude>0</altitude>
					<heading>-15.78504473065288</heading>
					<tilt>4.968756110896281</tilt>
					<range>1336.783634808342</range>
					<gx:altitudeMode>relativeToSeaFloor</gx:altitudeMode>
				</LookAt>
				<styleUrl>#msn_donut5</styleUrl>
				<Point>
					<gx:drawOrder>1</gx:drawOrder>
					<coordinates>20.4397151147325,45.50161876003325,0</coordinates>
				</Point>
			</Placemark>
			<Placemark>
				<LookAt>
					<gx:TimeStamp><when>2016-05-23</when>
</gx:TimeStamp>
					<gx:ViewerOptions>
						<gx:option name="historicalimagery"></gx:option>
						<gx:option enabled="0" name="sunlight"></gx:option>
						<gx:option enabled="0" name="streetview"></gx:option>
					</gx:ViewerOptions>
					<longitude>20.29286814107221</longitude>
					<latitude>45.51925727885884</latitude>
					<altitude>0</altitude>
					<heading>-15.88958921577941</heading>
					<tilt>4.972522357393678</tilt>
					<range>6178.583870597153</range>
					<gx:altitudeMode>relativeToSeaFloor</gx:altitudeMode>
				</LookAt>
				<styleUrl>#msn_donut5</styleUrl>
				<Point>
					<gx:drawOrder>1</gx:drawOrder>
					<coordinates>20.27174456560623,45.51711642438657,0</coordinates>
				</Point>
			</Placemark>
			<Placemark>
				<LookAt>
					<gx:TimeStamp><when>2016-05-23</when>
</gx:TimeStamp>
					<gx:ViewerOptions>
						<gx:option name="historicalimagery"></gx:option>
						<gx:option enabled="0" name="sunlight"></gx:option>
						<gx:option enabled="0" name="streetview"></gx:option>
					</gx:ViewerOptions>
					<longitude>20.34981086029672</longitude>
					<latitude>45.50638858185825</latitude>
					<altitude>0</altitude>
					<heading>-0.00365684219591085</heading>
					<tilt>4.969518404156452</tilt>
					<range>2316.772117739692</range>
					<gx:altitudeMode>relativeToSeaFloor</gx:altitudeMode>
				</LookAt>
				<styleUrl>#msn_donut5</styleUrl>
				<Point>
					<gx:drawOrder>1</gx:drawOrder>
					<coordinates>20.35116881755201,45.50566869027215,0</coordinates>
				</Point>
			</Placemark>
			<Placemark>
				<LookAt>
					<gx:TimeStamp><when>2016-05-23</when>
</gx:TimeStamp>
					<gx:ViewerOptions>
						<gx:option name="historicalimagery"></gx:option>
						<gx:option enabled="0" name="sunlight"></gx:option>
						<gx:option enabled="0" name="streetview"></gx:option>
					</gx:ViewerOptions>
					<longitude>20.33127100836751</longitude>
					<latitude>45.51625844282508</latitude>
					<altitude>0</altitude>
					<heading>-0.01688223876885044</heading>
					<tilt>4.969516603100043</tilt>
					<range>2314.464400832182</range>
					<gx:altitudeMode>relativeToSeaFloor</gx:altitudeMode>
				</LookAt>
				<styleUrl>#msn_donut5</styleUrl>
				<Point>
					<gx:drawOrder>1</gx:drawOrder>
					<coordinates>20.3310851780576,45.51962160454891,0</coordinates>
				</Point>
			</Placemark>
			<Placemark>
				<LookAt>
					<gx:TimeStamp><when>2016-05-23</when>
</gx:TimeStamp>
					<gx:ViewerOptions>
						<gx:option name="historicalimagery"></gx:option>
						<gx:option enabled="0" name="sunlight"></gx:option>
						<gx:option enabled="0" name="streetview"></gx:option>
					</gx:ViewerOptions>
					<longitude>20.30851128111193</longitude>
					<latitude>45.53994768871581</latitude>
					<altitude>0</altitude>
					<heading>-0.02609185801713647</heading>
					<tilt>4.971480259355483</tilt>
					<range>4838.758874099433</range>
					<gx:altitudeMode>relativeToSeaFloor</gx:altitudeMode>
				</LookAt>
				<styleUrl>#msn_donut5</styleUrl>
				<Point>
					<gx:drawOrder>1</gx:drawOrder>
					<coordinates>20.31539457966029,45.54962829403299,0</coordinates>
				</Point>
			</Placemark>
			<Placemark>
				<name>Stojkova humka</name>
				<LookAt>
					<gx:TimeStamp><when>2016-05-23</when>
</gx:TimeStamp>
					<gx:ViewerOptions>
						<gx:option name="historicalimagery"></gx:option>
						<gx:option enabled="0" name="sunlight"></gx:option>
						<gx:option enabled="0" name="streetview"></gx:option>
					</gx:ViewerOptions>
					<longitude>20.27564248944796</longitude>
					<latitude>45.54123000157253</latitude>
					<altitude>0</altitude>
					<heading>-0.04954875056602336</heading>
					<tilt>4.971480581139593</tilt>
					<range>4839.168115348922</range>
					<gx:altitudeMode>relativeToSeaFloor</gx:altitudeMode>
				</LookAt>
				<styleUrl>#msn_donut5</styleUrl>
				<Point>
					<gx:drawOrder>1</gx:drawOrder>
					<coordinates>20.26674010938773,45.55048747124225,0</coordinates>
				</Point>
			</Placemark>
			<Placemark>
				<LookAt>
					<gx:TimeStamp><when>2016-05-23</when>
</gx:TimeStamp>
					<gx:ViewerOptions>
						<gx:option name="historicalimagery"></gx:option>
						<gx:option enabled="0" name="sunlight"></gx:option>
						<gx:option enabled="0" name="streetview"></gx:option>
					</gx:ViewerOptions>
					<longitude>20.27564248944796</longitude>
					<latitude>45.54123000157253</latitude>
					<altitude>0</altitude>
					<heading>-0.04954875056602336</heading>
					<tilt>4.971480581139593</tilt>
					<range>4839.168115348922</range>
					<gx:altitudeMode>relativeToSeaFloor</gx:altitudeMode>
				</LookAt>
				<styleUrl>#msn_donut5</styleUrl>
				<Point>
					<gx:drawOrder>1</gx:drawOrder>
					<coordinates>20.25575061321536,45.54350357327769,0</coordinates>
				</Point>
			</Placemark>
			<Placemark>
				<name>Mikulova humka</name>
				<LookAt>
					<gx:TimeStamp><when>2016-05-23</when>
</gx:TimeStamp>
					<gx:ViewerOptions>
						<gx:option name="historicalimagery"></gx:option>
						<gx:option enabled="0" name="sunlight"></gx:option>
						<gx:option enabled="0" name="streetview"></gx:option>
					</gx:ViewerOptions>
					<longitude>20.26317131940669</longitude>
					<latitude>45.56621112152202</latitude>
					<altitude>0</altitude>
					<heading>-0.05844818830382709</heading>
					<tilt>4.969631931260333</tilt>
					<range>2462.689266052009</range>
					<gx:altitudeMode>relativeToSeaFloor</gx:altitudeMode>
				</LookAt>
				<styleUrl>#msn_donut5</styleUrl>
				<Point>
					<gx:drawOrder>1</gx:drawOrder>
					<coordinates>20.26505404325679,45.56877577959906,0</coordinates>
				</Point>
			</Placemark>
			<Placemark>
				<name>Baračkova humka</name>
				<LookAt>
					<gx:TimeStamp><when>2016-05-23</when>
</gx:TimeStamp>
					<gx:ViewerOptions>
						<gx:option name="historicalimagery"></gx:option>
						<gx:option enabled="0" name="sunlight"></gx:option>
						<gx:option enabled="0" name="streetview"></gx:option>
					</gx:ViewerOptions>
					<longitude>20.26317131940669</longitude>
					<latitude>45.56621112152202</latitude>
					<altitude>0</altitude>
					<heading>-0.05844818830382709</heading>
					<tilt>4.969631931260333</tilt>
					<range>2462.689266052009</range>
					<gx:altitudeMode>relativeToSeaFloor</gx:altitudeMode>
				</LookAt>
				<styleUrl>#msn_donut5</styleUrl>
				<Point>
					<gx:drawOrder>1</gx:drawOrder>
					<coordinates>20.25184681425621,45.56643978155499,0</coordinates>
				</Point>
			</Placemark>
			<Placemark>
				<LookAt>
					<gx:TimeStamp><when>2016-05-23</when>
</gx:TimeStamp>
					<gx:ViewerOptions>
						<gx:option name="historicalimagery"></gx:option>
						<gx:option enabled="0" name="sunlight"></gx:option>
						<gx:option enabled="0" name="streetview"></gx:option>
					</gx:ViewerOptions>
					<longitude>20.27100428645574</longitude>
					<latitude>45.55613066544429</latitude>
					<altitude>0</altitude>
					<heading>-0.05285630943793857</heading>
					<tilt>4.969631582647906</tilt>
					<range>2462.254077523683</range>
					<gx:altitudeMode>relativeToSeaFloor</gx:altitudeMode>
				</LookAt>
				<styleUrl>#msn_donut5</styleUrl>
				<Point>
					<gx:drawOrder>1</gx:drawOrder>
					<coordinates>20.2667375476804,45.55758029264337,0</coordinates>
				</Point>
			</Placemark>
			<Placemark>
				<LookAt>
					<gx:TimeStamp><when>2016-05-23</when>
</gx:TimeStamp>
					<gx:ViewerOptions>
						<gx:option name="historicalimagery"></gx:option>
						<gx:option enabled="0" name="sunlight"></gx:option>
						<gx:option enabled="0" name="streetview"></gx:option>
					</gx:ViewerOptions>
					<longitude>20.25356989797668</longitude>
					<latitude>45.579044232984</latitude>
					<altitude>0</altitude>
					<heading>-0.06530351697313337</heading>
					<tilt>4.968582714027349</tilt>
					<range>1113.854043991963</range>
					<gx:altitudeMode>relativeToSeaFloor</gx:altitudeMode>
				</LookAt>
				<styleUrl>#msn_donut5</styleUrl>
				<Point>
					<gx:drawOrder>1</gx:drawOrder>
					<coordinates>20.25039363780613,45.58030984876023,0</coordinates>
				</Point>
			</Placemark>
			<Placemark>
				<name>Pop Grujina humka</name>
				<LookAt>
					<gx:TimeStamp><when>2016-05-23</when>
</gx:TimeStamp>
					<gx:ViewerOptions>
						<gx:option name="historicalimagery"></gx:option>
						<gx:option enabled="0" name="sunlight"></gx:option>
						<gx:option enabled="0" name="streetview"></gx:option>
					</gx:ViewerOptions>
					<longitude>20.34023289380202</longitude>
					<latitude>45.58262562146446</latitude>
					<altitude>0</altitude>
					<heading>-0.003431689436946042</heading>
					<tilt>4.969209473156632</tilt>
					<range>1917.699440780197</range>
					<gx:altitudeMode>relativeToSeaFloor</gx:altitudeMode>
				</LookAt>
				<styleUrl>#msn_donut5</styleUrl>
				<Point>
					<gx:drawOrder>1</gx:drawOrder>
					<coordinates>20.33506386822092,45.58292232295505,0</coordinates>
				</Point>
			</Placemark>
			<Placemark>
				<name>Manjulova humka</name>
				<LookAt>
					<gx:TimeStamp><when>2016-05-23</when>
</gx:TimeStamp>
					<gx:ViewerOptions>
						<gx:option name="historicalimagery"></gx:option>
						<gx:option enabled="0" name="sunlight"></gx:option>
						<gx:option enabled="0" name="streetview"></gx:option>
					</gx:ViewerOptions>
					<longitude>20.33942594816465</longitude>
					<latitude>45.59134977626296</latitude>
					<altitude>0</altitude>
					<heading>-0.004009159743869496</heading>
					<tilt>4.968737667705359</tilt>
					<range>1311.207115587206</range>
					<gx:altitudeMode>relativeToSeaFloor</gx:altitudeMode>
				</LookAt>
				<styleUrl>#msn_donut5</styleUrl>
				<Point>
					<gx:drawOrder>1</gx:drawOrder>
					<coordinates>20.34209092376494,45.59258508796985,0</coordinates>
				</Point>
			</Placemark>
			<Placemark>
				<name>Debela humka</name>
				<LookAt>
					<gx:TimeStamp><when>2017-03-27</when>
</gx:TimeStamp>
					<gx:ViewerOptions>
						<gx:option name="historicalimagery"></gx:option>
						<gx:option enabled="0" name="sunlight"></gx:option>
						<gx:option enabled="0" name="streetview"></gx:option>
					</gx:ViewerOptions>
					<longitude>20.35819231339231</longitude>
					<latitude>45.60654902260692</latitude>
					<altitude>0</altitude>
					<heading>0.009391071644011156</heading>
					<tilt>4.968982398602668</tilt>
					<range>1626.048868885996</range>
					<gx:altitudeMode>relativeToSeaFloor</gx:altitudeMode>
				</LookAt>
				<styleUrl>#msn_donut5</styleUrl>
				<Point>
					<gx:drawOrder>1</gx:drawOrder>
					<coordinates>20.34934198891768,45.60637112981043,0</coordinates>
				</Point>
			</Placemark>
			<Placemark>
				<name>Peskovita humka</name>
				<LookAt>
					<gx:TimeStamp><when>2017-03-27</when>
</gx:TimeStamp>
					<gx:ViewerOptions>
						<gx:option name="historicalimagery"></gx:option>
						<gx:option enabled="0" name="sunlight"></gx:option>
						<gx:option enabled="0" name="streetview"></gx:option>
					</gx:ViewerOptions>
					<longitude>20.306142257694</longitude>
					<latitude>45.61696719800791</latitude>
					<altitude>0</altitude>
					<heading>-0.02780824198430598</heading>
					<tilt>4.968870257756429</tilt>
					<range>1481.854865467637</range>
					<gx:altitudeMode>relativeToSeaFloor</gx:altitudeMode>
				</LookAt>
				<styleUrl>#msn_donut5</styleUrl>
				<Point>
					<gx:drawOrder>1</gx:drawOrder>
					<coordinates>20.2996179669545,45.61920050611053,0</coordinates>
				</Point>
			</Placemark>
			<Placemark>
				<LookAt>
					<gx:TimeStamp><when>2017-03-27</when>
</gx:TimeStamp>
					<gx:ViewerOptions>
						<gx:option name="historicalimagery"></gx:option>
						<gx:option enabled="0" name="sunlight"></gx:option>
						<gx:option enabled="0" name="streetview"></gx:option>
					</gx:ViewerOptions>
					<longitude>20.38538705824809</longitude>
					<latitude>45.64409071419507</latitude>
					<altitude>0</altitude>
					<heading>0.02881320033460504</heading>
					<tilt>4.969873701652858</tilt>
					<range>2771.50571134215</range>
					<gx:altitudeMode>relativeToSeaFloor</gx:altitudeMode>
				</LookAt>
				<styleUrl>#msn_donut5</styleUrl>
				<Point>
					<gx:drawOrder>1</gx:drawOrder>
					<coordinates>20.37230050662205,45.6451136536663,0</coordinates>
				</Point>
			</Placemark>
			<Placemark>
				<LookAt>
					<gx:TimeStamp><when>2017-03-27</when>
</gx:TimeStamp>
					<gx:ViewerOptions>
						<gx:option name="historicalimagery"></gx:option>
						<gx:option enabled="0" name="sunlight"></gx:option>
						<gx:option enabled="0" name="streetview"></gx:option>
					</gx:ViewerOptions>
					<longitude>20.2783300415501</longitude>
					<latitude>45.6429499021073</latitude>
					<altitude>0</altitude>
					<heading>-0.04772681845189902</heading>
					<tilt>4.969123166005099</tilt>
					<range>1806.679116240915</range>
					<gx:altitudeMode>relativeToSeaFloor</gx:altitudeMode>
				</LookAt>
				<styleUrl>#msn_donut5</styleUrl>
				<Point>
					<gx:drawOrder>1</gx:drawOrder>
					<coordinates>20.27407877902214,45.64312759339324,0</coordinates>
				</Point>
			</Placemark>
			<Placemark>
				<LookAt>
					<gx:TimeStamp><when>2017-03-27</when>
</gx:TimeStamp>
					<gx:ViewerOptions>
						<gx:option name="historicalimagery"></gx:option>
						<gx:option enabled="0" name="sunlight"></gx:option>
						<gx:option enabled="0" name="streetview"></gx:option>
					</gx:ViewerOptions>
					<longitude>20.26157898236939</longitude>
					<latitude>45.65363004923307</latitude>
					<altitude>0</altitude>
					<heading>-0.007574029163198945</heading>
					<tilt>0</tilt>
					<range>3234.583621613448</range>
					<gx:altitudeMode>relativeToSeaFloor</gx:altitudeMode>
				</LookAt>
				<styleUrl>#msn_donut5</styleUrl>
				<Point>
					<gx:drawOrder>1</gx:drawOrder>
					<coordinates>20.26241617926775,45.65569017310949,0</coordinates>
				</Point>
			</Placemark>
			<Placemark>
				<LookAt>
					<gx:TimeStamp><when>2017-03-27</when>
</gx:TimeStamp>
					<gx:ViewerOptions>
						<gx:option name="historicalimagery"></gx:option>
						<gx:option enabled="0" name="sunlight"></gx:option>
						<gx:option enabled="0" name="streetview"></gx:option>
					</gx:ViewerOptions>
					<longitude>20.26476907080698</longitude>
					<latitude>45.64668035486664</latitude>
					<altitude>0</altitude>
					<heading>-0.005293141141439185</heading>
					<tilt>0</tilt>
					<range>3235.230137495498</range>
					<gx:altitudeMode>relativeToSeaFloor</gx:altitudeMode>
				</LookAt>
				<styleUrl>#msn_donut5</styleUrl>
				<Point>
					<gx:drawOrder>1</gx:drawOrder>
					<coordinates>20.26307737617792,45.65029389459564,0</coordinates>
				</Point>
			</Placemark>
			<Placemark>
				<LookAt>
					<gx:TimeStamp><when>2020-04-17</when>
</gx:TimeStamp>
					<gx:ViewerOptions>
						<gx:option name="historicalimagery"></gx:option>
						<gx:option enabled="0" name="sunlight"></gx:option>
						<gx:option enabled="0" name="streetview"></gx:option>
					</gx:ViewerOptions>
					<longitude>20.30000208607155</longitude>
					<latitude>45.65101280394761</latitude>
					<altitude>0</altitude>
					<heading>0.01989997506595345</heading>
					<tilt>0</tilt>
					<range>2058.756967792456</range>
					<gx:altitudeMode>relativeToSeaFloor</gx:altitudeMode>
				</LookAt>
				<styleUrl>#msn_donut5</styleUrl>
				<Point>
					<gx:drawOrder>1</gx:drawOrder>
					<coordinates>20.30258530163856,45.6540162682296,0</coordinates>
				</Point>
			</Placemark>
			<Placemark>
				<LookAt>
					<gx:TimeStamp><when>2020-04-17</when>
</gx:TimeStamp>
					<gx:ViewerOptions>
						<gx:option name="historicalimagery"></gx:option>
						<gx:option enabled="0" name="sunlight"></gx:option>
						<gx:option enabled="0" name="streetview"></gx:option>
					</gx:ViewerOptions>
					<longitude>20.31323418468676</longitude>
					<latitude>45.65054292083513</latitude>
					<altitude>0</altitude>
					<heading>0.02936204259897817</heading>
					<tilt>0</tilt>
					<range>4524.86497781924</range>
					<gx:altitudeMode>relativeToSeaFloor</gx:altitudeMode>
				</LookAt>
				<styleUrl>#msn_donut5</styleUrl>
				<Point>
					<gx:drawOrder>1</gx:drawOrder>
					<coordinates>20.32279228380556,45.64401181424863,0</coordinates>
				</Point>
			</Placemark>
			<Placemark>
				<name>Glavaševa humka</name>
				<LookAt>
					<gx:TimeStamp><when>2020-04-17</when>
</gx:TimeStamp>
					<gx:ViewerOptions>
						<gx:option name="historicalimagery"></gx:option>
						<gx:option enabled="0" name="sunlight"></gx:option>
						<gx:option enabled="0" name="streetview"></gx:option>
					</gx:ViewerOptions>
					<longitude>20.34579188223012</longitude>
					<latitude>45.63238787173216</latitude>
					<altitude>0</altitude>
					<heading>0.05264071528265615</heading>
					<tilt>0</tilt>
					<range>1892.7981883282</range>
					<gx:altitudeMode>relativeToSeaFloor</gx:altitudeMode>
				</LookAt>
				<styleUrl>#msn_donut5</styleUrl>
				<Point>
					<gx:drawOrder>1</gx:drawOrder>
					<coordinates>20.34540098295081,45.6320733550041,0</coordinates>
				</Point>
			</Placemark>
			<Placemark>
				<LookAt>
					<gx:TimeStamp><when>2020-04-17</when>
</gx:TimeStamp>
					<gx:ViewerOptions>
						<gx:option name="historicalimagery"></gx:option>
						<gx:option enabled="0" name="sunlight"></gx:option>
						<gx:option enabled="0" name="streetview"></gx:option>
					</gx:ViewerOptions>
					<longitude>20.23344129863663</longitude>
					<latitude>45.74177593862985</latitude>
					<altitude>0</altitude>
					<heading>-0.02778530313811945</heading>
					<tilt>0</tilt>
					<range>3092.61198862742</range>
					<gx:altitudeMode>relativeToSeaFloor</gx:altitudeMode>
				</LookAt>
				<styleUrl>#msn_donut5</styleUrl>
				<Point>
					<gx:drawOrder>1</gx:drawOrder>
					<coordinates>20.22786439132208,45.73964673606869,0</coordinates>
				</Point>
			</Placemark>
			<Placemark>
				<name>​Čot</name>
				<LookAt>
					<gx:TimeStamp><when>2016-04-15</when>
</gx:TimeStamp>
					<gx:ViewerOptions>
						<gx:option name="historicalimagery"></gx:option>
						<gx:option enabled="0" name="sunlight"></gx:option>
						<gx:option enabled="0" name="streetview"></gx:option>
					</gx:ViewerOptions>
					<longitude>20.2427513425791</longitude>
					<latitude>45.74262541191957</latitude>
					<altitude>0</altitude>
					<heading>-0.02112173508106928</heading>
					<tilt>0</tilt>
					<range>2263.496278066779</range>
					<gx:altitudeMode>relativeToSeaFloor</gx:altitudeMode>
				</LookAt>
				<styleUrl>#msn_donut5</styleUrl>
				<Point>
					<gx:drawOrder>1</gx:drawOrder>
					<coordinates>20.23691314674612,45.7406436136765,0</coordinates>
				</Point>
			</Placemark>
			<Placemark>
				<LookAt>
					<gx:TimeStamp><when>2017-03-27</when>
</gx:TimeStamp>
					<gx:ViewerOptions>
						<gx:option name="historicalimagery"></gx:option>
						<gx:option enabled="0" name="sunlight"></gx:option>
						<gx:option enabled="0" name="streetview"></gx:option>
					</gx:ViewerOptions>
					<longitude>20.23769385614814</longitude>
					<latitude>45.5111160881876</latitude>
					<altitude>0</altitude>
					<heading>-0.02460500200168207</heading>
					<tilt>0</tilt>
					<range>3394.044703080713</range>
					<gx:altitudeMode>relativeToSeaFloor</gx:altitudeMode>
				</LookAt>
				<styleUrl>#msn_donut5</styleUrl>
				<Point>
					<gx:drawOrder>1</gx:drawOrder>
					<coordinates>20.23065496794979,45.50510958832094,0</coordinates>
				</Point>
			</Placemark>
			<Placemark>
				<LookAt>
					<gx:TimeStamp><when>2017-03-27</when>
</gx:TimeStamp>
					<gx:ViewerOptions>
						<gx:option name="historicalimagery"></gx:option>
						<gx:option enabled="0" name="sunlight"></gx:option>
						<gx:option enabled="0" name="streetview"></gx:option>
					</gx:ViewerOptions>
					<longitude>20.23061880541704</longitude>
					<latitude>45.52397339770802</latitude>
					<altitude>0</altitude>
					<heading>-0.02965159704832019</heading>
					<tilt>0</tilt>
					<range>3394.953532039144</range>
					<gx:altitudeMode>relativeToSeaFloor</gx:altitudeMode>
				</LookAt>
				<styleUrl>#msn_donut5</styleUrl>
				<Point>
					<gx:drawOrder>1</gx:drawOrder>
					<coordinates>20.23355619957474,45.52336537430478,0</coordinates>
				</Point>
			</Placemark>
			<Placemark>
				<LookAt>
					<gx:TimeStamp><when>2017-03-27</when>
</gx:TimeStamp>
					<gx:ViewerOptions>
						<gx:option name="historicalimagery"></gx:option>
						<gx:option enabled="0" name="sunlight"></gx:option>
						<gx:option enabled="0" name="streetview"></gx:option>
					</gx:ViewerOptions>
					<longitude>20.23448138184357</longitude>
					<latitude>45.54241800517495</latitude>
					<altitude>0</altitude>
					<heading>-0.02689620082697027</heading>
					<tilt>0</tilt>
					<range>1875.230324545028</range>
					<gx:altitudeMode>relativeToSeaFloor</gx:altitudeMode>
				</LookAt>
				<styleUrl>#msn_donut5</styleUrl>
				<Point>
					<gx:drawOrder>1</gx:drawOrder>
					<coordinates>20.23298728525216,45.54166978874171,0</coordinates>
				</Point>
			</Placemark>
			<Placemark>
				<LookAt>
					<gx:TimeStamp><when>2016-04-03</when>
</gx:TimeStamp>
					<gx:ViewerOptions>
						<gx:option name="historicalimagery"></gx:option>
						<gx:option enabled="0" name="sunlight"></gx:option>
						<gx:option enabled="0" name="streetview"></gx:option>
					</gx:ViewerOptions>
					<longitude>20.1528307797189</longitude>
					<latitude>45.95999330572182</latitude>
					<altitude>0</altitude>
					<heading>-0.4522405231499821</heading>
					<tilt>1.360965001930892</tilt>
					<range>1170.508518299646</range>
					<gx:altitudeMode>relativeToSeaFloor</gx:altitudeMode>
				</LookAt>
				<styleUrl>#m_ylw-pushpin</styleUrl>
				<Point>
					<gx:drawOrder>1</gx:drawOrder>
					<coordinates>20.15354313761898,45.95936520575043,0</coordinates>
				</Point>
			</Placemark>
			<Placemark>
				<LookAt>
					<gx:TimeStamp><when>2016-04-03</when>
</gx:TimeStamp>
					<gx:ViewerOptions>
						<gx:option name="historicalimagery"></gx:option>
						<gx:option enabled="0" name="sunlight"></gx:option>
						<gx:option enabled="0" name="streetview"></gx:option>
					</gx:ViewerOptions>
					<longitude>20.15508324495535</longitude>
					<latitude>45.96221767170393</latitude>
					<altitude>0</altitude>
					<heading>-0.4506215039725906</heading>
					<tilt>1.361181220631426</tilt>
					<range>2184.164891224387</range>
					<gx:altitudeMode>relativeToSeaFloor</gx:altitudeMode>
				</LookAt>
				<styleUrl>#m_ylw-pushpin</styleUrl>
				<Point>
					<gx:drawOrder>1</gx:drawOrder>
					<coordinates>20.15016319416583,45.96350732237985,0</coordinates>
				</Point>
			</Placemark>
			<Placemark>
				<LookAt>
					<gx:TimeStamp><when>2016-04-03</when>
</gx:TimeStamp>
					<gx:ViewerOptions>
						<gx:option name="historicalimagery"></gx:option>
						<gx:option enabled="0" name="sunlight"></gx:option>
						<gx:option enabled="0" name="streetview"></gx:option>
					</gx:ViewerOptions>
					<longitude>20.14950283234581</longitude>
					<latitude>45.96615251436639</latitude>
					<altitude>0</altitude>
					<heading>-0.4546327684246729</heading>
					<tilt>1.360964832076945</tilt>
					<range>1169.722371198967</range>
					<gx:altitudeMode>relativeToSeaFloor</gx:altitudeMode>
				</LookAt>
				<styleUrl>#m_ylw-pushpin</styleUrl>
				<Point>
					<gx:drawOrder>1</gx:drawOrder>
					<coordinates>20.14572435049676,45.96765042580983,0</coordinates>
				</Point>
			</Placemark>
			<Placemark>
				<LookAt>
					<gx:TimeStamp><when>2016-04-03</when>
</gx:TimeStamp>
					<gx:ViewerOptions>
						<gx:option name="historicalimagery"></gx:option>
						<gx:option enabled="0" name="sunlight"></gx:option>
						<gx:option enabled="0" name="streetview"></gx:option>
					</gx:ViewerOptions>
					<longitude>20.21711042915975</longitude>
					<latitude>45.91501010118026</latitude>
					<altitude>0</altitude>
					<heading>-0.406039735233969</heading>
					<tilt>1.36144047915636</tilt>
					<range>3399.385088214403</range>
					<gx:altitudeMode>relativeToSeaFloor</gx:altitudeMode>
				</LookAt>
				<styleUrl>#m_ylw-pushpin</styleUrl>
				<Point>
					<gx:drawOrder>1</gx:drawOrder>
					<coordinates>20.20598204382651,45.91198508732811,0</coordinates>
				</Point>
			</Placemark>
			<Placemark>
				<LookAt>
					<gx:TimeStamp><when>2006-09-02</when>
</gx:TimeStamp>
					<gx:ViewerOptions>
						<gx:option name="historicalimagery"></gx:option>
						<gx:option enabled="0" name="sunlight"></gx:option>
						<gx:option enabled="0" name="streetview"></gx:option>
					</gx:ViewerOptions>
					<longitude>20.21968514469986</longitude>
					<latitude>45.91189274877164</latitude>
					<altitude>0</altitude>
					<heading>-0.4041937387609069</heading>
					<tilt>1.360914762429037</tilt>
					<range>934.9518701835854</range>
					<gx:altitudeMode>relativeToSeaFloor</gx:altitudeMode>
				</LookAt>
				<styleUrl>#m_ylw-pushpin</styleUrl>
				<Point>
					<gx:drawOrder>1</gx:drawOrder>
					<coordinates>20.21704350212847,45.91118836456957,0</coordinates>
				</Point>
			</Placemark>
			<Placemark>
				<LookAt>
					<gx:TimeStamp><when>2007-03-27</when>
</gx:TimeStamp>
					<gx:ViewerOptions>
						<gx:option name="historicalimagery"></gx:option>
						<gx:option enabled="0" name="sunlight"></gx:option>
						<gx:option enabled="0" name="streetview"></gx:option>
					</gx:ViewerOptions>
					<longitude>20.23432660864071</longitude>
					<latitude>45.91710752680093</latitude>
					<altitude>0</altitude>
					<heading>-0.393675863448789</heading>
					<tilt>1.361650091789145</tilt>
					<range>4381.907798603295</range>
					<gx:altitudeMode>relativeToSeaFloor</gx:altitudeMode>
				</LookAt>
				<styleUrl>#m_ylw-pushpin</styleUrl>
				<Point>
					<gx:drawOrder>1</gx:drawOrder>
					<coordinates>20.23854164744926,45.92409635131438,0</coordinates>
				</Point>
			</Placemark>
			<Placemark>
				<LookAt>
					<gx:TimeStamp><when>2017-03-27</when>
</gx:TimeStamp>
					<gx:ViewerOptions>
						<gx:option name="historicalimagery"></gx:option>
						<gx:option enabled="0" name="sunlight"></gx:option>
						<gx:option enabled="0" name="streetview"></gx:option>
					</gx:ViewerOptions>
					<longitude>20.19529388346187</longitude>
					<latitude>45.87243909423875</latitude>
					<altitude>0</altitude>
					<heading>-0.4217344243023508</heading>
					<tilt>1.361097854170392</tilt>
					<range>1787.403658748437</range>
					<gx:altitudeMode>relativeToSeaFloor</gx:altitudeMode>
				</LookAt>
				<styleUrl>#m_ylw-pushpin</styleUrl>
				<Point>
					<gx:drawOrder>1</gx:drawOrder>
					<coordinates>20.1971133302959,45.87156468757519,0</coordinates>
				</Point>
			</Placemark>
			<Placemark>
				<LookAt>
					<gx:TimeStamp><when>2017-03-27</when>
</gx:TimeStamp>
					<gx:ViewerOptions>
						<gx:option name="historicalimagery"></gx:option>
						<gx:option enabled="0" name="sunlight"></gx:option>
						<gx:option enabled="0" name="streetview"></gx:option>
					</gx:ViewerOptions>
					<longitude>20.2007330257241</longitude>
					<latitude>45.86113756935413</latitude>
					<altitude>0</altitude>
					<heading>-0.4178309207697414</heading>
					<tilt>1.361098075894627</tilt>
					<range>1788.436333818667</range>
					<gx:altitudeMode>relativeToSeaFloor</gx:altitudeMode>
				</LookAt>
				<styleUrl>#m_ylw-pushpin</styleUrl>
				<Point>
					<gx:drawOrder>1</gx:drawOrder>
					<coordinates>20.20047826279655,45.85884345674868,0</coordinates>
				</Point>
			</Placemark>
			<Placemark>
				<LookAt>
					<gx:TimeStamp><when>2017-03-27</when>
</gx:TimeStamp>
					<gx:ViewerOptions>
						<gx:option name="historicalimagery"></gx:option>
						<gx:option enabled="0" name="sunlight"></gx:option>
						<gx:option enabled="0" name="streetview"></gx:option>
					</gx:ViewerOptions>
					<longitude>20.25567993958435</longitude>
					<latitude>45.98352226950581</latitude>
					<altitude>0</altitude>
					<heading>-0.3783767355987505</heading>
					<tilt>1.361143718272628</tilt>
					<range>2002.562287406011</range>
					<gx:altitudeMode>relativeToSeaFloor</gx:altitudeMode>
				</LookAt>
				<styleUrl>#m_ylw-pushpin</styleUrl>
				<Point>
					<gx:drawOrder>1</gx:drawOrder>
					<coordinates>20.25010682466908,45.98652787745929,0</coordinates>
				</Point>
			</Placemark>
			<Placemark>
				<LookAt>
					<gx:TimeStamp><when>2017-03-27</when>
</gx:TimeStamp>
					<gx:ViewerOptions>
						<gx:option name="historicalimagery"></gx:option>
						<gx:option enabled="0" name="sunlight"></gx:option>
						<gx:option enabled="0" name="streetview"></gx:option>
					</gx:ViewerOptions>
					<longitude>20.25567993958435</longitude>
					<latitude>45.98352226950581</latitude>
					<altitude>0</altitude>
					<heading>-0.3783767355987505</heading>
					<tilt>1.361143718272628</tilt>
					<range>2002.562287406011</range>
					<gx:altitudeMode>relativeToSeaFloor</gx:altitudeMode>
				</LookAt>
				<styleUrl>#m_ylw-pushpin</styleUrl>
				<Point>
					<gx:drawOrder>1</gx:drawOrder>
					<coordinates>20.25116255398154,45.98675080948019,0</coordinates>
				</Point>
			</Placemark>
			<Placemark>
				<LookAt>
					<gx:TimeStamp><when>2017-03-27</when>
</gx:TimeStamp>
					<gx:ViewerOptions>
						<gx:option name="historicalimagery"></gx:option>
						<gx:option enabled="0" name="sunlight"></gx:option>
						<gx:option enabled="0" name="streetview"></gx:option>
					</gx:ViewerOptions>
					<longitude>20.25567993958435</longitude>
					<latitude>45.98352226950581</latitude>
					<altitude>0</altitude>
					<heading>-0.3783767355987505</heading>
					<tilt>1.361143718272628</tilt>
					<range>2002.562287406011</range>
					<gx:altitudeMode>relativeToSeaFloor</gx:altitudeMode>
				</LookAt>
				<styleUrl>#m_ylw-pushpin</styleUrl>
				<Point>
					<gx:drawOrder>1</gx:drawOrder>
					<coordinates>20.25406229997796,45.9871477899188,0</coordinates>
				</Point>
			</Placemark>
			<Placemark>
				<LookAt>
					<gx:TimeStamp><when>2017-03-27</when>
</gx:TimeStamp>
					<gx:ViewerOptions>
						<gx:option name="historicalimagery"></gx:option>
						<gx:option enabled="0" name="sunlight"></gx:option>
						<gx:option enabled="0" name="streetview"></gx:option>
					</gx:ViewerOptions>
					<longitude>20.24823236452574</longitude>
					<latitude>45.98470328651626</latitude>
					<altitude>0</altitude>
					<heading>-0.3837022303248139</heading>
					<tilt>1.361134102685134</tilt>
					<range>1957.50501937438</range>
					<gx:altitudeMode>relativeToSeaFloor</gx:altitudeMode>
				</LookAt>
				<styleUrl>#m_ylw-pushpin</styleUrl>
				<Point>
					<gx:drawOrder>1</gx:drawOrder>
					<coordinates>20.24239112472014,45.98424489026424,0</coordinates>
				</Point>
			</Placemark>
			<Placemark>
				<LookAt>
					<gx:TimeStamp><when>2017-03-27</when>
</gx:TimeStamp>
					<gx:ViewerOptions>
						<gx:option name="historicalimagery"></gx:option>
						<gx:option enabled="0" name="sunlight"></gx:option>
						<gx:option enabled="0" name="streetview"></gx:option>
					</gx:ViewerOptions>
					<longitude>20.24823236452574</longitude>
					<latitude>45.98470328651626</latitude>
					<altitude>0</altitude>
					<heading>-0.3837022303248139</heading>
					<tilt>1.361134102685134</tilt>
					<range>1957.50501937438</range>
					<gx:altitudeMode>relativeToSeaFloor</gx:altitudeMode>
				</LookAt>
				<styleUrl>#m_ylw-pushpin</styleUrl>
				<Point>
					<gx:drawOrder>1</gx:drawOrder>
					<coordinates>20.23968747907823,45.9836869110523,0</coordinates>
				</Point>
			</Placemark>
			<Placemark>
				<LookAt>
					<gx:TimeStamp><when>2017-03-27</when>
</gx:TimeStamp>
					<gx:ViewerOptions>
						<gx:option name="historicalimagery"></gx:option>
						<gx:option enabled="0" name="sunlight"></gx:option>
						<gx:option enabled="0" name="streetview"></gx:option>
					</gx:ViewerOptions>
					<longitude>20.26203190249815</longitude>
					<latitude>45.98055252569068</latitude>
					<altitude>0</altitude>
					<heading>-0.3737791846811205</heading>
					<tilt>1.361135023089632</tilt>
					<range>1961.82141746361</range>
					<gx:altitudeMode>relativeToSeaFloor</gx:altitudeMode>
				</LookAt>
				<styleUrl>#m_ylw-pushpin</styleUrl>
				<Point>
					<gx:drawOrder>1</gx:drawOrder>
					<coordinates>20.26095058102498,45.97890317894041,0</coordinates>
				</Point>
			</Placemark>
			<Placemark>
				<LookAt>
					<gx:TimeStamp><when>2017-03-27</when>
</gx:TimeStamp>
					<gx:ViewerOptions>
						<gx:option name="historicalimagery"></gx:option>
						<gx:option enabled="0" name="sunlight"></gx:option>
						<gx:option enabled="0" name="streetview"></gx:option>
					</gx:ViewerOptions>
					<longitude>20.26404439244398</longitude>
					<latitude>45.97616936634235</latitude>
					<altitude>0</altitude>
					<heading>-0.3719242279356582</heading>
					<tilt>1.361135009770536</tilt>
					<range>1845.725771848939</range>
					<gx:altitudeMode>relativeToSeaFloor</gx:altitudeMode>
				</LookAt>
				<styleUrl>#m_ylw-pushpin</styleUrl>
				<Point>
					<gx:drawOrder>1</gx:drawOrder>
					<coordinates>20.25406690868881,45.97623033668143,0</coordinates>
				</Point>
			</Placemark>
			<Placemark>
				<LookAt>
					<gx:TimeStamp><when>2017-03-27</when>
</gx:TimeStamp>
					<gx:ViewerOptions>
						<gx:option name="historicalimagery"></gx:option>
						<gx:option enabled="0" name="sunlight"></gx:option>
						<gx:option enabled="0" name="streetview"></gx:option>
					</gx:ViewerOptions>
					<longitude>20.28956861098836</longitude>
					<latitude>45.98492951373782</latitude>
					<altitude>0</altitude>
					<heading>-0.3535697059935205</heading>
					<tilt>1.361134786028355</tilt>
					<range>1844.670990899403</range>
					<gx:altitudeMode>relativeToSeaFloor</gx:altitudeMode>
				</LookAt>
				<styleUrl>#m_ylw-pushpin</styleUrl>
				<Point>
					<gx:drawOrder>1</gx:drawOrder>
					<coordinates>20.28921019300347,45.98593173978998,0</coordinates>
				</Point>
			</Placemark>
			<Placemark>
				<LookAt>
					<gx:TimeStamp><when>2017-03-27</when>
</gx:TimeStamp>
					<gx:ViewerOptions>
						<gx:option name="historicalimagery"></gx:option>
						<gx:option enabled="0" name="sunlight"></gx:option>
						<gx:option enabled="0" name="streetview"></gx:option>
					</gx:ViewerOptions>
					<longitude>20.25217882353094</longitude>
					<latitude>45.91765041917091</latitude>
					<altitude>0</altitude>
					<heading>-0.3804498068708694</heading>
					<tilt>1.360983180096266</tilt>
					<range>1134.236718610524</range>
					<gx:altitudeMode>relativeToSeaFloor</gx:altitudeMode>
				</LookAt>
				<styleUrl>#m_ylw-pushpin</styleUrl>
				<Point>
					<gx:drawOrder>1</gx:drawOrder>
					<coordinates>20.24575657460948,45.91702480995306,0</coordinates>
				</Point>
			</Placemark>
			<Placemark>
				<LookAt>
					<gx:TimeStamp><when>2017-03-27</when>
</gx:TimeStamp>
					<gx:ViewerOptions>
						<gx:option name="historicalimagery"></gx:option>
						<gx:option enabled="0" name="sunlight"></gx:option>
						<gx:option enabled="0" name="streetview"></gx:option>
					</gx:ViewerOptions>
					<longitude>20.25217882353094</longitude>
					<latitude>45.91765041917091</latitude>
					<altitude>0</altitude>
					<heading>-0.3804498068708694</heading>
					<tilt>1.360983180096266</tilt>
					<range>1134.236718610524</range>
					<gx:altitudeMode>relativeToSeaFloor</gx:altitudeMode>
				</LookAt>
				<styleUrl>#m_ylw-pushpin</styleUrl>
				<Point>
					<gx:drawOrder>1</gx:drawOrder>
					<coordinates>20.24827434468985,45.91774343962506,0</coordinates>
				</Point>
			</Placemark>
			<Placemark>
				<LookAt>
					<gx:TimeStamp><when>2017-03-27</when>
</gx:TimeStamp>
					<gx:ViewerOptions>
						<gx:option name="historicalimagery"></gx:option>
						<gx:option enabled="0" name="sunlight"></gx:option>
						<gx:option enabled="0" name="streetview"></gx:option>
					</gx:ViewerOptions>
					<longitude>20.25217882353094</longitude>
					<latitude>45.91765041917091</latitude>
					<altitude>0</altitude>
					<heading>-0.3804498068708694</heading>
					<tilt>1.360983180096266</tilt>
					<range>1134.236718610524</range>
					<gx:altitudeMode>relativeToSeaFloor</gx:altitudeMode>
				</LookAt>
				<styleUrl>#m_ylw-pushpin</styleUrl>
				<Point>
					<gx:drawOrder>1</gx:drawOrder>
					<coordinates>20.25442119115007,45.91902577953091,0</coordinates>
				</Point>
			</Placemark>
			<Placemark>
				<LookAt>
					<gx:TimeStamp><when>2016-04-12</when>
</gx:TimeStamp>
					<gx:ViewerOptions>
						<gx:option name="historicalimagery"></gx:option>
						<gx:option enabled="0" name="sunlight"></gx:option>
						<gx:option enabled="0" name="streetview"></gx:option>
					</gx:ViewerOptions>
					<longitude>20.33152215531908</longitude>
					<latitude>45.80475435977768</latitude>
					<altitude>0</altitude>
					<heading>-0.3233780067370204</heading>
					<tilt>1.361620697573789</tilt>
					<range>4120.522111173437</range>
					<gx:altitudeMode>relativeToSeaFloor</gx:altitudeMode>
				</LookAt>
				<styleUrl>#m_ylw-pushpin</styleUrl>
				<Point>
					<gx:drawOrder>1</gx:drawOrder>
					<coordinates>20.32031720771219,45.79754178363835,0</coordinates>
				</Point>
			</Placemark>
			<Placemark>
				<LookAt>
					<gx:TimeStamp><when>2016-04-12</when>
</gx:TimeStamp>
					<gx:ViewerOptions>
						<gx:option name="historicalimagery"></gx:option>
						<gx:option enabled="0" name="sunlight"></gx:option>
						<gx:option enabled="0" name="streetview"></gx:option>
					</gx:ViewerOptions>
					<longitude>20.33152215531908</longitude>
					<latitude>45.80475435977768</latitude>
					<altitude>0</altitude>
					<heading>-0.3233780067370204</heading>
					<tilt>1.361620697573789</tilt>
					<range>4120.522111173437</range>
					<gx:altitudeMode>relativeToSeaFloor</gx:altitudeMode>
				</LookAt>
				<styleUrl>#m_ylw-pushpin</styleUrl>
				<Point>
					<gx:drawOrder>1</gx:drawOrder>
					<coordinates>20.32157139750993,45.80234659881226,0</coordinates>
				</Point>
			</Placemark>
			<Placemark>
				<LookAt>
					<gx:TimeStamp><when>2020-04-17</when>
</gx:TimeStamp>
					<gx:ViewerOptions>
						<gx:option name="historicalimagery"></gx:option>
						<gx:option enabled="0" name="sunlight"></gx:option>
						<gx:option enabled="0" name="streetview"></gx:option>
					</gx:ViewerOptions>
					<longitude>20.31202517074842</longitude>
					<latitude>45.78930404666858</latitude>
					<altitude>0</altitude>
					<heading>-0.3083552665782842</heading>
					<tilt>1.36102166746554</tilt>
					<range>1313.231053403743</range>
					<gx:altitudeMode>relativeToSeaFloor</gx:altitudeMode>
				</LookAt>
				<styleUrl>#m_ylw-pushpin</styleUrl>
				<Point>
					<gx:drawOrder>1</gx:drawOrder>
					<coordinates>20.30677524028273,45.7896568263757,0</coordinates>
				</Point>
			</Placemark>
			<Placemark>
				<LookAt>
					<gx:TimeStamp><when>2020-04-17</when>
</gx:TimeStamp>
					<gx:ViewerOptions>
						<gx:option name="historicalimagery"></gx:option>
						<gx:option enabled="0" name="sunlight"></gx:option>
						<gx:option enabled="0" name="streetview"></gx:option>
					</gx:ViewerOptions>
					<longitude>20.31479232460295</longitude>
					<latitude>45.79354763806843</latitude>
					<altitude>0</altitude>
					<heading>-0.3063730833132453</heading>
					<tilt>1.36109438849378</tilt>
					<range>1654.197149770722</range>
					<gx:altitudeMode>relativeToSeaFloor</gx:altitudeMode>
				</LookAt>
				<styleUrl>#m_ylw-pushpin</styleUrl>
				<Point>
					<gx:drawOrder>1</gx:drawOrder>
					<coordinates>20.31009852353511,45.79455531575262,0</coordinates>
				</Point>
			</Placemark>
			<Placemark>
				<LookAt>
					<gx:TimeStamp><when>2020-04-17</when>
</gx:TimeStamp>
					<gx:ViewerOptions>
						<gx:option name="historicalimagery"></gx:option>
						<gx:option enabled="0" name="sunlight"></gx:option>
						<gx:option enabled="0" name="streetview"></gx:option>
					</gx:ViewerOptions>
					<longitude>20.31111293965332</longitude>
					<latitude>45.77603802407865</latitude>
					<altitude>0</altitude>
					<heading>-0.3090117324136277</heading>
					<tilt>1.361580996937362</tilt>
					<range>3935.425715169389</range>
					<gx:altitudeMode>relativeToSeaFloor</gx:altitudeMode>
				</LookAt>
				<styleUrl>#m_ylw-pushpin</styleUrl>
				<Point>
					<gx:drawOrder>1</gx:drawOrder>
					<coordinates>20.29868573446769,45.77299215145278,0</coordinates>
				</Point>
			</Placemark>
			<Placemark>
				<LookAt>
					<gx:TimeStamp><when>2017-03-27</when>
</gx:TimeStamp>
					<gx:ViewerOptions>
						<gx:option name="historicalimagery"></gx:option>
						<gx:option enabled="0" name="sunlight"></gx:option>
						<gx:option enabled="0" name="streetview"></gx:option>
					</gx:ViewerOptions>
					<longitude>20.37683267703254</longitude>
					<latitude>45.79695393241577</latitude>
					<altitude>0</altitude>
					<heading>-0.2618745471761417</heading>
					<tilt>1.361271380291305</tilt>
					<range>2484.058426885755</range>
					<gx:altitudeMode>relativeToSeaFloor</gx:altitudeMode>
				</LookAt>
				<styleUrl>#m_ylw-pushpin</styleUrl>
				<Point>
					<gx:drawOrder>1</gx:drawOrder>
					<coordinates>20.36897138058253,45.79854991015783,0</coordinates>
				</Point>
			</Placemark>
			<Placemark>
				<LookAt>
					<gx:TimeStamp><when>2017-03-27</when>
</gx:TimeStamp>
					<gx:ViewerOptions>
						<gx:option name="historicalimagery"></gx:option>
						<gx:option enabled="0" name="sunlight"></gx:option>
						<gx:option enabled="0" name="streetview"></gx:option>
					</gx:ViewerOptions>
					<longitude>20.37683267703254</longitude>
					<latitude>45.79695393241577</latitude>
					<altitude>0</altitude>
					<heading>-0.2618745471761417</heading>
					<tilt>1.361271380291305</tilt>
					<range>2484.058426885755</range>
					<gx:altitudeMode>relativeToSeaFloor</gx:altitudeMode>
				</LookAt>
				<styleUrl>#m_ylw-pushpin</styleUrl>
				<Point>
					<gx:drawOrder>1</gx:drawOrder>
					<coordinates>20.37415009646426,45.79458209210266,0</coordinates>
				</Point>
			</Placemark>
			<Placemark>
				<LookAt>
					<gx:TimeStamp><when>2017-03-27</when>
</gx:TimeStamp>
					<gx:ViewerOptions>
						<gx:option name="historicalimagery"></gx:option>
						<gx:option enabled="0" name="sunlight"></gx:option>
						<gx:option enabled="0" name="streetview"></gx:option>
					</gx:ViewerOptions>
					<longitude>20.23071823383682</longitude>
					<latitude>45.74040234331454</latitude>
					<altitude>0</altitude>
					<heading>-0.3665587254704072</heading>
					<tilt>1.361303515578988</tilt>
					<range>2635.713969694282</range>
					<gx:altitudeMode>relativeToSeaFloor</gx:altitudeMode>
				</LookAt>
				<styleUrl>#m_ylw-pushpin</styleUrl>
				<Point>
					<gx:drawOrder>1</gx:drawOrder>
					<coordinates>20.23853829379096,45.73835025817824,0</coordinates>
				</Point>
			</Placemark>
			<Placemark>
				<LookAt>
					<gx:TimeStamp><when>2017-03-27</when>
</gx:TimeStamp>
					<gx:ViewerOptions>
						<gx:option name="historicalimagery"></gx:option>
						<gx:option enabled="0" name="sunlight"></gx:option>
						<gx:option enabled="0" name="streetview"></gx:option>
					</gx:ViewerOptions>
					<longitude>20.17866374973307</longitude>
					<latitude>45.63318116405177</latitude>
					<altitude>0</altitude>
					<heading>-0.4037733706726125</heading>
					<tilt>1.361202200214997</tilt>
					<range>2160.504336529506</range>
					<gx:altitudeMode>relativeToSeaFloor</gx:altitudeMode>
				</LookAt>
				<styleUrl>#m_ylw-pushpin</styleUrl>
				<Point>
					<gx:drawOrder>1</gx:drawOrder>
					<coordinates>20.17550538400792,45.63584299126072,0</coordinates>
				</Point>
			</Placemark>
			<Placemark>
				<LookAt>
					<gx:TimeStamp><when>2017-03-27</when>
</gx:TimeStamp>
					<gx:ViewerOptions>
						<gx:option name="historicalimagery"></gx:option>
						<gx:option enabled="0" name="sunlight"></gx:option>
						<gx:option enabled="0" name="streetview"></gx:option>
					</gx:ViewerOptions>
					<longitude>20.19676819420452</longitude>
					<latitude>45.63051687600725</latitude>
					<altitude>0</altitude>
					<heading>-0.3908319012191043</heading>
					<tilt>1.36103651458583</tilt>
					<range>1383.84691215125</range>
					<gx:altitudeMode>relativeToSeaFloor</gx:altitudeMode>
				</LookAt>
				<styleUrl>#m_ylw-pushpin</styleUrl>
				<Point>
					<gx:drawOrder>1</gx:drawOrder>
					<coordinates>20.19687651465714,45.62988359752717,0</coordinates>
				</Point>
			</Placemark>
			<Placemark>
				<LookAt>
					<gx:TimeStamp><when>2017-03-27</when>
</gx:TimeStamp>
					<gx:ViewerOptions>
						<gx:option name="historicalimagery"></gx:option>
						<gx:option enabled="0" name="sunlight"></gx:option>
						<gx:option enabled="0" name="streetview"></gx:option>
					</gx:ViewerOptions>
					<longitude>20.21448171358071</longitude>
					<latitude>45.63731366239332</latitude>
					<altitude>0</altitude>
					<heading>-0.3781681885833995</heading>
					<tilt>1.36094559562522</tilt>
					<range>957.8622718919155</range>
					<gx:altitudeMode>relativeToSeaFloor</gx:altitudeMode>
				</LookAt>
				<styleUrl>#m_ylw-pushpin</styleUrl>
				<Point>
					<gx:drawOrder>1</gx:drawOrder>
					<coordinates>20.21311070174329,45.63776438954724,0</coordinates>
				</Point>
			</Placemark>
			<Placemark>
				<name>Rutava humka</name>
				<LookAt>
					<gx:TimeStamp><when>2017-03-27</when>
</gx:TimeStamp>
					<gx:ViewerOptions>
						<gx:option name="historicalimagery"></gx:option>
						<gx:option enabled="0" name="sunlight"></gx:option>
						<gx:option enabled="0" name="streetview"></gx:option>
					</gx:ViewerOptions>
					<longitude>20.23632144211252</longitude>
					<latitude>45.6497358191322</latitude>
					<altitude>0</altitude>
					<heading>-0.3625540783405788</heading>
					<tilt>1.361416661557545</tilt>
					<range>3166.285239697226</range>
					<gx:altitudeMode>relativeToSeaFloor</gx:altitudeMode>
				</LookAt>
				<styleUrl>#m_ylw-pushpin</styleUrl>
				<Point>
					<gx:drawOrder>1</gx:drawOrder>
					<coordinates>20.24161545254782,45.65151257107786,0</coordinates>
				</Point>
			</Placemark>
			<Placemark>
				<LookAt>
					<gx:TimeStamp><when>2017-03-27</when>
</gx:TimeStamp>
					<gx:ViewerOptions>
						<gx:option name="historicalimagery"></gx:option>
						<gx:option enabled="0" name="sunlight"></gx:option>
						<gx:option enabled="0" name="streetview"></gx:option>
					</gx:ViewerOptions>
					<longitude>20.23287318218575</longitude>
					<latitude>45.66599099628235</latitude>
					<altitude>0</altitude>
					<heading>-0.3650186996491155</heading>
					<tilt>1.361071136428311</tilt>
					<range>1546.550396913148</range>
					<gx:altitudeMode>relativeToSeaFloor</gx:altitudeMode>
				</LookAt>
				<styleUrl>#m_ylw-pushpin</styleUrl>
				<Point>
					<gx:drawOrder>1</gx:drawOrder>
					<coordinates>20.23349167236982,45.66842504772264,0</coordinates>
				</Point>
			</Placemark>
			<Placemark>
				<LookAt>
					<gx:TimeStamp><when>2017-03-27</when>
</gx:TimeStamp>
					<gx:ViewerOptions>
						<gx:option name="historicalimagery"></gx:option>
						<gx:option enabled="0" name="sunlight"></gx:option>
						<gx:option enabled="0" name="streetview"></gx:option>
					</gx:ViewerOptions>
					<longitude>20.23044118597051</longitude>
					<latitude>45.61550361545539</latitude>
					<altitude>0</altitude>
					<heading>-0.3667637007704817</heading>
					<tilt>1.361085755027331</tilt>
					<range>1615.214375555468</range>
					<gx:altitudeMode>relativeToSeaFloor</gx:altitudeMode>
				</LookAt>
				<styleUrl>#m_ylw-pushpin</styleUrl>
				<Point>
					<gx:drawOrder>1</gx:drawOrder>
					<coordinates>20.23209599444469,45.61649832723316,0</coordinates>
				</Point>
			</Placemark>
			<Placemark>
				<LookAt>
					<gx:TimeStamp><when>2017-03-27</when>
</gx:TimeStamp>
					<gx:ViewerOptions>
						<gx:option name="historicalimagery"></gx:option>
						<gx:option enabled="0" name="sunlight"></gx:option>
						<gx:option enabled="0" name="streetview"></gx:option>
					</gx:ViewerOptions>
					<longitude>20.24329367203035</longitude>
					<latitude>45.55754681929689</latitude>
					<altitude>0</altitude>
					<heading>-0.3575866536008481</heading>
					<tilt>1.361322917598075</tilt>
					<range>2727.257830636502</range>
					<gx:altitudeMode>relativeToSeaFloor</gx:altitudeMode>
				</LookAt>
				<styleUrl>#m_ylw-pushpin</styleUrl>
				<Point>
					<gx:drawOrder>1</gx:drawOrder>
					<coordinates>20.23887001728827,45.56230358076145,0</coordinates>
				</Point>
			</Placemark>
			<Placemark>
				<LookAt>
					<gx:TimeStamp><when>2017-03-27</when>
</gx:TimeStamp>
					<gx:ViewerOptions>
						<gx:option name="historicalimagery"></gx:option>
						<gx:option enabled="0" name="sunlight"></gx:option>
						<gx:option enabled="0" name="streetview"></gx:option>
					</gx:ViewerOptions>
					<longitude>20.38089642566498</longitude>
					<latitude>45.69183144215651</latitude>
					<altitude>0</altitude>
					<heading>-0.4869147800467556</heading>
					<tilt>0</tilt>
					<range>1462.23267781213</range>
					<gx:altitudeMode>relativeToSeaFloor</gx:altitudeMode>
				</LookAt>
				<styleUrl>#msn_donut2</styleUrl>
				<Point>
					<gx:drawOrder>1</gx:drawOrder>
					<coordinates>20.37257124029725,45.69326084633612,0</coordinates>
				</Point>
			</Placemark>
			<Placemark>
				<LookAt>
					<gx:TimeStamp><when>2017-03-27</when>
</gx:TimeStamp>
					<gx:ViewerOptions>
						<gx:option name="historicalimagery"></gx:option>
						<gx:option enabled="0" name="sunlight"></gx:option>
						<gx:option enabled="0" name="streetview"></gx:option>
					</gx:ViewerOptions>
					<longitude>20.38047656989619</longitude>
					<latitude>45.69288279763006</latitude>
					<altitude>0</altitude>
					<heading>-0.487215269551472</heading>
					<tilt>0</tilt>
					<range>1007.255858610341</range>
					<gx:altitudeMode>relativeToSeaFloor</gx:altitudeMode>
				</LookAt>
				<styleUrl>#msn_donut2</styleUrl>
				<Point>
					<gx:drawOrder>1</gx:drawOrder>
					<coordinates>20.37458919018626,45.69428000523299,0</coordinates>
				</Point>
			</Placemark>
			<Placemark>
				<LookAt>
					<gx:TimeStamp><when>2017-03-27</when>
</gx:TimeStamp>
					<gx:ViewerOptions>
						<gx:option name="historicalimagery"></gx:option>
						<gx:option enabled="0" name="sunlight"></gx:option>
						<gx:option enabled="0" name="streetview"></gx:option>
					</gx:ViewerOptions>
					<longitude>20.38047656989619</longitude>
					<latitude>45.69288279763006</latitude>
					<altitude>0</altitude>
					<heading>-0.487215269551472</heading>
					<tilt>0</tilt>
					<range>1007.255858610341</range>
					<gx:altitudeMode>relativeToSeaFloor</gx:altitudeMode>
				</LookAt>
				<styleUrl>#msn_donut2</styleUrl>
				<Point>
					<gx:drawOrder>1</gx:drawOrder>
					<coordinates>20.37661671399184,45.69444410078609,0</coordinates>
				</Point>
			</Placemark>
			<Placemark>
				<LookAt>
					<gx:TimeStamp><when>2021-05-04</when>
</gx:TimeStamp>
					<gx:ViewerOptions>
						<gx:option name="historicalimagery"></gx:option>
						<gx:option enabled="0" name="sunlight"></gx:option>
						<gx:option enabled="0" name="streetview"></gx:option>
					</gx:ViewerOptions>
					<longitude>20.77148935398394</longitude>
					<latitude>45.57811578889282</latitude>
					<altitude>0</altitude>
					<heading>-0.2075259234293638</heading>
					<tilt>0</tilt>
					<range>2070.595344845546</range>
					<gx:altitudeMode>relativeToSeaFloor</gx:altitudeMode>
				</LookAt>
				<styleUrl>#msn_donut2</styleUrl>
				<Point>
					<gx:drawOrder>1</gx:drawOrder>
					<coordinates>20.76629500383144,45.57613052703031,0</coordinates>
				</Point>
			</Placemark>
			<Placemark>
				<LookAt>
					<gx:TimeStamp><when>2013-06-21</when>
</gx:TimeStamp>
					<gx:ViewerOptions>
						<gx:option name="historicalimagery"></gx:option>
						<gx:option enabled="0" name="sunlight"></gx:option>
						<gx:option enabled="0" name="streetview"></gx:option>
					</gx:ViewerOptions>
					<longitude>20.75934733239825</longitude>
					<latitude>45.56655581239151</latitude>
					<altitude>0</altitude>
					<heading>-0.2161973059066059</heading>
					<tilt>0</tilt>
					<range>818.338438438649</range>
					<gx:altitudeMode>relativeToSeaFloor</gx:altitudeMode>
				</LookAt>
				<styleUrl>#msn_donut2</styleUrl>
				<Point>
					<gx:drawOrder>1</gx:drawOrder>
					<coordinates>20.7577581277101,45.56736374840921,0</coordinates>
				</Point>
			</Placemark>
			<Placemark>
				<LookAt>
					<gx:TimeStamp><when>2013-06-21</when>
</gx:TimeStamp>
					<gx:ViewerOptions>
						<gx:option name="historicalimagery"></gx:option>
						<gx:option enabled="0" name="sunlight"></gx:option>
						<gx:option enabled="0" name="streetview"></gx:option>
					</gx:ViewerOptions>
					<longitude>20.75782350322668</longitude>
					<latitude>45.55839049012395</latitude>
					<altitude>0</altitude>
					<heading>-0.2172859673295071</heading>
					<tilt>0</tilt>
					<range>1745.406543953654</range>
					<gx:altitudeMode>relativeToSeaFloor</gx:altitudeMode>
				</LookAt>
				<styleUrl>#msn_donut2</styleUrl>
				<Point>
					<gx:drawOrder>1</gx:drawOrder>
					<coordinates>20.7563808221841,45.55988095817785,0</coordinates>
				</Point>
			</Placemark>
			<Placemark>
				<LookAt>
					<gx:TimeStamp><when>2021-05-04</when>
</gx:TimeStamp>
					<gx:ViewerOptions>
						<gx:option name="historicalimagery"></gx:option>
						<gx:option enabled="0" name="sunlight"></gx:option>
						<gx:option enabled="0" name="streetview"></gx:option>
					</gx:ViewerOptions>
					<longitude>20.76716908777226</longitude>
					<latitude>45.57005092718345</latitude>
					<altitude>0</altitude>
					<heading>-0.2106130092533493</heading>
					<tilt>0</tilt>
					<range>1959.077885452063</range>
					<gx:altitudeMode>relativeToSeaFloor</gx:altitudeMode>
				</LookAt>
				<styleUrl>#msn_donut2</styleUrl>
				<Point>
					<gx:drawOrder>1</gx:drawOrder>
					<coordinates>20.76669624523672,45.5720898893076,0</coordinates>
				</Point>
			</Placemark>
			<Placemark>
				<LookAt>
					<gx:TimeStamp><when>2021-05-04</when>
</gx:TimeStamp>
					<gx:ViewerOptions>
						<gx:option name="historicalimagery"></gx:option>
						<gx:option enabled="0" name="sunlight"></gx:option>
						<gx:option enabled="0" name="streetview"></gx:option>
					</gx:ViewerOptions>
					<longitude>20.75761404726621</longitude>
					<latitude>45.54739731275346</latitude>
					<altitude>0</altitude>
					<heading>-0.2174355252928479</heading>
					<tilt>0</tilt>
					<range>1578.903188156629</range>
					<gx:altitudeMode>relativeToSeaFloor</gx:altitudeMode>
				</LookAt>
				<styleUrl>#msn_donut2</styleUrl>
				<Point>
					<gx:drawOrder>1</gx:drawOrder>
					<coordinates>20.75055273243442,45.55075031716871,0</coordinates>
				</Point>
			</Placemark>
			<Placemark>
				<name>Glavica</name>
				<LookAt>
					<gx:TimeStamp><when>2021-05-04</when>
</gx:TimeStamp>
					<gx:ViewerOptions>
						<gx:option name="historicalimagery"></gx:option>
						<gx:option enabled="0" name="sunlight"></gx:option>
						<gx:option enabled="0" name="streetview"></gx:option>
					</gx:ViewerOptions>
					<longitude>20.80171726511976</longitude>
					<latitude>45.57560920331878</latitude>
					<altitude>0</altitude>
					<heading>-0.1859431531479372</heading>
					<tilt>0</tilt>
					<range>2766.122117333361</range>
					<gx:altitudeMode>relativeToSeaFloor</gx:altitudeMode>
				</LookAt>
				<styleUrl>#msn_donut2</styleUrl>
				<Point>
					<gx:drawOrder>1</gx:drawOrder>
					<coordinates>20.80038359795209,45.58104672472633,0</coordinates>
				</Point>
			</Placemark>
			<Placemark>
				<LookAt>
					<gx:TimeStamp><when>2021-05-04</when>
</gx:TimeStamp>
					<gx:ViewerOptions>
						<gx:option name="historicalimagery"></gx:option>
						<gx:option enabled="0" name="sunlight"></gx:option>
						<gx:option enabled="0" name="streetview"></gx:option>
					</gx:ViewerOptions>
					<longitude>20.81699700761722</longitude>
					<latitude>45.54919358322153</latitude>
					<altitude>0</altitude>
					<heading>-0.1750327390136589</heading>
					<tilt>0</tilt>
					<range>2765.120939792675</range>
					<gx:altitudeMode>relativeToSeaFloor</gx:altitudeMode>
				</LookAt>
				<styleUrl>#msn_donut2</styleUrl>
				<Point>
					<gx:drawOrder>1</gx:drawOrder>
					<coordinates>20.81073456513681,45.54850760274209,0</coordinates>
				</Point>
			</Placemark>
			<Placemark>
				<name>Debela humka</name>
				<LookAt>
					<gx:TimeStamp><when>2021-05-04</when>
</gx:TimeStamp>
					<gx:ViewerOptions>
						<gx:option name="historicalimagery"></gx:option>
						<gx:option enabled="0" name="sunlight"></gx:option>
						<gx:option enabled="0" name="streetview"></gx:option>
					</gx:ViewerOptions>
					<longitude>20.81937980298002</longitude>
					<latitude>45.54521134974615</latitude>
					<altitude>0</altitude>
					<heading>-0.1733318692027702</heading>
					<tilt>0</tilt>
					<range>2764.561318106933</range>
					<gx:altitudeMode>relativeToSeaFloor</gx:altitudeMode>
				</LookAt>
				<styleUrl>#msn_donut7</styleUrl>
				<Point>
					<gx:drawOrder>1</gx:drawOrder>
					<coordinates>20.81924717994608,45.54654115591135,0</coordinates>
				</Point>
			</Placemark>
			<Placemark>
				<LookAt>
					<gx:TimeStamp><when>2021-05-04</when>
</gx:TimeStamp>
					<gx:ViewerOptions>
						<gx:option name="historicalimagery"></gx:option>
						<gx:option enabled="0" name="sunlight"></gx:option>
						<gx:option enabled="0" name="streetview"></gx:option>
					</gx:ViewerOptions>
					<longitude>20.82792409237811</longitude>
					<latitude>45.5383464800743</latitude>
					<altitude>0</altitude>
					<heading>-0.1672334734962122</heading>
					<tilt>0</tilt>
					<range>2765.144813499202</range>
					<gx:altitudeMode>relativeToSeaFloor</gx:altitudeMode>
				</LookAt>
				<styleUrl>#msn_donut7</styleUrl>
				<Point>
					<gx:drawOrder>1</gx:drawOrder>
					<coordinates>20.82443866072152,45.5372421459212,0</coordinates>
				</Point>
			</Placemark>
			<Placemark>
				<LookAt>
					<gx:TimeStamp><when>2021-05-04</when>
</gx:TimeStamp>
					<gx:ViewerOptions>
						<gx:option name="historicalimagery"></gx:option>
						<gx:option enabled="0" name="sunlight"></gx:option>
						<gx:option enabled="0" name="streetview"></gx:option>
					</gx:ViewerOptions>
					<longitude>21.31861874063819</longitude>
					<latitude>44.89221085993555</latitude>
					<altitude>0</altitude>
					<heading>0.1718813479004697</heading>
					<tilt>0</tilt>
					<range>2248.315054189336</range>
					<gx:altitudeMode>relativeToSeaFloor</gx:altitudeMode>
				</LookAt>
				<styleUrl>#msn_donut</styleUrl>
				<Point>
					<gx:drawOrder>1</gx:drawOrder>
					<coordinates>21.31060489810452,44.89285517296496,0</coordinates>
				</Point>
			</Placemark>
			<Placemark>
				<LookAt>
					<gx:TimeStamp><when>2021-05-04</when>
</gx:TimeStamp>
					<gx:ViewerOptions>
						<gx:option name="historicalimagery"></gx:option>
						<gx:option enabled="0" name="sunlight"></gx:option>
						<gx:option enabled="0" name="streetview"></gx:option>
					</gx:ViewerOptions>
					<longitude>20.71650889441537</longitude>
					<latitude>45.74750264277966</latitude>
					<altitude>0</altitude>
					<heading>-0.246818173983838</heading>
					<tilt>0</tilt>
					<range>1660.964584599011</range>
					<gx:altitudeMode>relativeToSeaFloor</gx:altitudeMode>
				</LookAt>
				<styleUrl>#msn_donut7</styleUrl>
				<Point>
					<gx:drawOrder>1</gx:drawOrder>
					<coordinates>20.71649610483493,45.74750259916914,0</coordinates>
				</Point>
			</Placemark>
		</Folder>
	</Document>
</Folder>
</kml>
