# Supplementary material for: Resilience, innovation and collapse of settlement networks in later Bronze Age Europe: New survey data from the southern Carpathian Basin
Source: PLoS One. 2023 Nov 10;18(11):e0288750. doi: 10.1371/journal.pone.0288750 (PMC10637690; doi:10.1371/journal.pone.0288750)
Supplement: S1 Table — (XLSX) [file pone.0288750.s005.xlsx]

## Sheet: Sheet1
Labe ID	Site	Context type	Date BP	± 1σ	δ13C	95.4% calibrated range	68.3% calibrated range	Type	Associated ceramics relative chronology	Description	Assemblage location	Excavation year	Excavation method
KIA 51809	Gradište Iđoš	Pit 4 fill	2685	19	-23.32	899BC (27.0%) 860BC 844BC (68.4%) 803BC	890BC (9.5%) 882BC 834BC (58.7%) 808BC	Hulled wheat grains	Gornea-Kalakača	Lower fill of a pit in a settlement. Charred seeds visible during excavation.	National Museum Kikinda	2014	Spade
KIA 51804	Gradište Iđoš	Pit 6 top fill	3132	21	-20.37	1492BC (1.9%) 1481BC 1450BC (75.8%) 1379BC 1344BC (17.8%) 1308BC	1436BC (62.2%) 1395BC 1332BC (6.1%) 1326BC	Bos taurus	Belegiš II	Upper fill of a pit in a settlelment, stratigraphically above C6010 (KIA 51813)	National Museum Kikinda	2015	Spade
KIA 51807	Gradište Iđoš	Pit 6 top fill	3069	20	-19.22	1406BC (95.4%) 1270BC	1392BC (19.8%) 1368BC 1359BC (20.4%) 1334BC 1324BC (28.1%) 1290BC	Ovicaprid	Belegiš II	Upper fill of a pit in a settlelment, stratigraphically above C6010 (KIA 51813)	National Museum Kikinda	2015	Spade
KIA 51813	Gradište Iđoš	Pit 6 middle fill	3098	20	-27.19	1425BC (95.4%) 1292BC	1412BC (33.7%) 1382BC 1341BC (34.6%) 1310BC	Charcoal	Belegiš II	Middle fill of a pit in a settlelment, stratigraphically below C6006 (KIA 51804, KIA 51807) and above C6011 (KIA 51810)	National Museum Kikinda	2015	Spade
KIA 51810	Gradište Iđoš	Pit 6 basal fill	3172	19	-24.65	1498BC (95.4%) 1415BC	1492BC (18.1%) 1480BC 1452BC (50.1%) 1423BC	Einkorn	Belegiš II	Lower fill of a pit in a settlelment, stratigraphically below C6010 (KIA 51813)	National Museum Kikinda	2015	Spade
KIA 51811	Gradište Iđoš	Pit 7 middle fill	2985	27	-24.79	1372BC (2.3%) 1356BC 1296BC (93.2%) 1120BC	1263BC (52.4%) 1196BC 1174BC (7.2%) 1162BC 1143BC (8.7%) 1130BC	Charcoal	Belegiš II	Upper fill of a pit in a settlelment, stratigraphically above C7005 (KIA 51814)	National Museum Kikinda	2015	Spade
KIA 51814	Gradište Iđoš	Pit 7 basal fill	3024	28	-24.45	1392BC (24.4%) 1336BC 1323BC (69.6%) 1198BC 1170BC (0.6%) 1165BC 1141BC (0.9%) 1133BC	1373BC (12.8%) 1352BC 1300BC (55.5%) 1222BC	Hulled wheat grains	Belegiš II	Upper fill of a pit in a settlelment, stratigraphically below C7004 (KIA 51811)	National Museum Kikinda	2015	Spade
OxA-38590	Gradište Iđoš	Fill of posthole / small pit	3021	19	-24.09	1384BC (19.3%) 1340BC 1310BC (76.2%) 1208BC	1367BC (5.3%) 1360BC 1290BC (62.9%) 1224BC	Lentil seeds (dense concentration)	Belegiš II	Upper fill / posthole of a pit in a settlelment, probably deposited after a post was intentionally removed.	National Museum Kikinda	2016	Trowel
OxA-39297	Gradište Iđoš	Fill of posthole / small pit	3007	21	-22.13	1380BC (9.5%) 1346BC 1304BC (80.4%) 1193BC 1176BC (2.6%) 1160BC 1144BC (2.9%) 1130BC	1284BC (68.3%) 1212BC	Lentil seeds (dense concentration)	Belegiš II	Upper fill / posthole of a pit in a settlelment, probably deposited after a post was intentionally removed.	National Museum Kikinda	2016	Trowel
OxA-38715	Gradište Iđoš	Fill of posthole / small pit	2727	22	-18.16	916BC (95.4%) 816BC	898BC (68.3%) 832BC	Large mammal	Belegiš II	Upper fill / posthole of a pit in a settlelment, probably deposited after a post was intentionally removed.	National Museum Kikinda	2017	Trowel
OxA-38713	Gradište Iđoš	Primary fill of pit 90023	2809	22	-19.45	1042BC (0.3%) 1039BC 1015BC (95.1%) 902BC	990BC (68.3%) 926BC	Ovis Aries	Belegiš II	Single fill of a pit in a settlelment	National Museum Kikinda	2017	Spade
OxA-38714	Gradište Iđoš	Middle fill of Ditch 2, citadel	3115	22	-18.91	1440BC (59.5%) 1372BC 1353BC (35.9%) 1300BC	1423BC (46.5%) 1387BC 1338BC (21.8%) 1319BC	Equus Caballus (articulated joint)	Belegiš II	Middle fill of an enclosure ditch immediately adjacent a causeway into ramparted enclosure within a settlelment, stratigraphically above C10011 (KIA 51812)	National Museum Kikinda	2017	Spade
KIA 51812	Gradište Iđoš	Lower fill of Ditch 2, citadel	3052	20	-25.07	1399BC (92.6%) 1258BC 1244BC (2.9%) 1230BC	1382BC (34.4%) 1342BC 1310BC (33.9%) 1270BC	Ulnus	Belegiš II	Lower fill of an enclosure ditch immediately adjacent a causeway into ramparted enclosure within a settlelment, stratigraphically below C10009 (OxA-38714)	National Museum Kikinda	2017	Spade
OxA-38717	Gradište Iđoš	Upper midde fill of Ditch 3, citadel	3127	22	-18.97	1488BC (0.4%) 1485BC 1448BC (71.2%) 1376BC 1346BC (23.9%) 1304BC	1432BC (56.4%) 1391BC 1335BC (11.9%) 1323BC	Equus Caballus	Belegiš II	Middle fill of an enclosure ditch immediately adjacent a causeway close Ditch 2, stratigraphically above C13006 (OxA-38716)	National Museum Kikinda	2018	Spade
OxA-38716	Gradište Iđoš	Lower middle fill of Ditch 3, citadel	3043	22	-20.04	1392BC (37.4%) 1334BC 1324BC (58.0%) 1223BC	1381BC (29.7%) 1343BC 1308BC (38.6%) 1262BC	Equus Caballus	Belegiš II	Lower fill of an enclosure ditch immediately adjacent a causeway close Ditch 2, stratigraphically below C13005 (OxA-38717)	National Museum Kikinda	2018	Spade
OxA-40223	Gradište Iđoš	Pit 16 top fill	2738	20	-20.78	922BC (95.4%) 826BC	903BC (12.0%) 892BC 880BC (56.3%) 834BC	Cervus elaphus	Gornea-Kalakača	Upper fill of a pit in a settlelment, same as C16003 (OxA-41324), stratigraphically higher than C16007 (OxA-41398) but not in direct association	National Museum Kikinda	2019	Spade
OxA-40224	Gradište Iđoš	Pit 16 top fill	2688	20	-18.93	900BC (31.0%) 858BC 847BC (64.4%) 804BC	891BC (12.3%) 881BC 834BC (56.0%) 808BC	Bos taurus	Gornea-Kalakača	Upper fill of a pit in a settlelment, same as C16013 (OxA-41323), stratigraphically higher than C16007 (OxA-41398) but not in direct association	National Museum Kikinda	2019	Spade
OxA-41398	Gradište Iđoš	Pit 16 basal fill	3042	19	-12.56	1391BC (37.0%) 1336BC 1322BC (58.5%) 1223BC	1379BC (28.8%) 1345BC 1306BC (39.5%) 1262BC	Cervus elaphus	Belegiš II	Lower fill of a pit in a settlelment, stratigraphically lower than C16003 (OxA-41324) and 16013 (OxA-41323) but not in direct association	National Museum Kikinda	2019	Spade
OxA-39211	Gradište Iđoš	Built structure foundation	3076	21	-24.64	1412BC (95.4%) 1276BC	1400BC (21.8%) 1371BC 1355BC (46.4%) 1296BC	Charred wooden structural plank	Belegiš II	Plank of wood within built structure primarily comprised of soil. Structure burnt and surrounding soil oxidised bright reddish orange.	National Museum Kikinda	2018	Spade
OxA-42402	Gradište Iđoš	Lower primary fill of ditch of Enclosure 2	3081	20	-17.81	1414BC (95.4%) 1281BC	1402BC (23.6%) 1375BC 1350BC (44.6%) 1302BC	Cervus Elaphus	Belegiš II	Middle fill of ditch sorrounding settlement, deposited into second visible cut of ditch. Stratigraphically higher than C2027 but not in direct association (OxA-42403).	National Museum Kikinda	2021	Spade
OxA-42403	Gradište Iđoš	Upper middle fill of re-cut of ditch of Enclosure 2	3083	20	-19.68	1416BC (95.4%) 1282BC	1405BC (25.0%) 1376BC 1350BC (43.3%) 1302BC	Sus Domesticus	Belegiš II	Lower fill of ditch surrounding settlement, deposited near to base of first visible cut. Stratigraphically lower than but not in direct association with C2005 (OxA-42402).	National Museum Kikinda	2021	Spade
OxA-42404	Gradište Iđoš	Upper middle fill of Ditch 21, within Enclosure 2	3045	20	-20.8	1393BC (39.5%) 1334BC 1324BC (48.8%) 1254BC 1249BC (7.1%) 1225B	1380BC (30.3%) 1344BC 1306BC (38.0%) 1264BC	Medium Mammal (articulated vertebrae)	Belegiš II	Upper middle fill of ditch immediately adjacent to a causeway. A small enclosure visible from geophysics only set within Enclosure 2. Stratigraphically immediately above C2109 (OxA-42405).	National Museum Kikinda	2021	Spade
OxA-42405	Gradište Iđoš	Lower middle fill of Ditch 21, within Enclosure 2	3050	20	-20.87	1398BC (91.2%) 1256BC 1246BC (4.3%) 1228BC	1382BC (33.0%) 1342BC 1310BC (35.3%) 1268BC	Medium Mammal	Belegiš II	Lower middle fill of ditch immediately adjacent to a causeway. A small enclosure visible from geophysics only set within Enclosure 2. Stratigraphically immediately below C2103 (OxA-42404).	National Museum Kikinda	2021	Spade
OxA-40252	Budzak Livade	Inhumation Grave 7	3148	23	-17.07	1496BC (11.6%) 1472BC 1463BC (78.5%) 1387BC 1338BC (5.4%) 1320BC	1448BC (68.3%) 1404BC	Human	No pottery	Inhumation burial in single grave.	National Museum Kikinda	1963-7	Trowel
KIA 51808	Budzak Livade	Inhumation Grave 8	3199	20	-16.4	1504BC (95.4%) 1428BC	1498BC (39.2%) 1471BC 1465BC (29.1%) 1444BC	Human	No finds	Inhumation burial in single grave.	National Museum Kikinda	1963-7	Trowel
KIA 51803	Budzak Livade	Inhumation Grave 24	3136	19	-16.24	1492BC (2.4%) 1480BC 1451BC (81.2%) 1382BC 1340BC (11.9%) 1314BC	1439BC (68.3%) 1398BC	Human	Belegiš I / II transition with Tumulus culture influence	Inhumation burial in single grave.	National Museum Kikinda	1963-7	Trowel
MAMS 31115	Budzak Livade	Inhumation Grave 24	3110	22		1436BC (54.9%) 1369BC 1356BC (40.5%) 1296BC	1420BC (42.2%) 1385BC 1340BC (26.0%) 1316BC	Human	Belegiš I / II transition with Tumulus culture influence	Inhumation burial in single grave.	National Museum Kikinda	1963-7
OxA-39210	Budzak Livade	Urn burial 12	3258	21	-19.7	1609BC (7.9%) 1576BC 1561BC (1.1%) 1554BC 1546BC (74.9%) 1492BC 1481BC (11.5%) 1452BC	1536BC (68.3%) 1498BC	Human	Belegiš I and Tumulus	Cremation burial, single individual.	National Museum Kikinda	1963-7	Trowel
OxA-39535	Budzak Livade	Urn burial 2 Individual B	3355	20	-22.57	1736BC (6.4%) 1716BC 1691BC (71.3%) 1598BC 1592BC (17.7%) 1542BC	1686BC (64.3%) 1612BC 1572BC (4.0%) 1566BC	Human	Belegiš I and Tumulus	Cremation burial, single individual.	National Museum Kikinda	1963-7	Trowel
OxA-39567	Budzak Livade	Urn burial 33	3024	20	-17.93	1386BC (22.2%) 1338BC 1316BC (73.2%) 1210BC	1370BC (10.0%) 1356BC 1296BC (58.2%) 1225BC	Human	Belegiš II	Cremation burial, single individual.	National Museum Kikinda	1963-7	Trowel
OxA-X-3036-33	Budzak Livade	Urn burial 9	3087	44	-15.71	1442BC (95.4%) 1224BC	1414BC (27.7%) 1368BC 1358BC (40.6%) 1290BC	Human	Belegiš II	Cremation burial, single individual.	National Museum Kikinda	1963-7	Trowel
OxA-39568	Budzak Livade	Urn burial 37	3147	20	-21.38	1496BC (8.9%) 1474BC 1460BC (82.0%) 1388BC 1337BC (4.5%) 1321BC	1446BC (68.3%) 1405BC	Human	Belegiš I / II transition	Cremation burial, single individual.	National Museum Kikinda	1963-7	Trowel
OxA-39536	Budzak Livade	Urn burial 32	3041	32	-22.43	1406BC (95.4%) 1214BC	1382BC (27.6%) 1341BC 1311BC (36.3%) 1259BC 1242BC (4.4%) 1234BC	Human	Belegiš II	Cremation burial, single individual.	National Museum Kikinda	1963-7	Trowel
OxA-39537	Budzak Livade	Urn burial 29	3083	20	-26.82	1416BC (95.4%) 1282BC	1405BC (25.0%) 1376BC 1350BC (43.3%) 1302BC	Human	Tumulus culture	Cremation burial, single individual.	National Museum Kikinda	1963-7	Trowel
OxA-X-3048-36	Budzak Livade	Urn burial 23	3099	79	-24.76	1510BC (93.6%) 1154BC 1149BC (1.9%) 1126BC	1446BC (68.3%) 1260BC	Human	Belegiš II	Cremation burial, single individual.	National Museum Kikinda	1963-7	Trowel
OxA-39569	Budzak Livade	Urn burial 22	3068	20	-24.98	1406BC (95.4%) 1268BC	1391BC (19.4%) 1366BC 1360BC (20.5%) 1335BC 1323BC (28.3%) 1289BC	Human	Belegiš II	Cremation burial, single individual.	National Museum Kikinda	1963-7	Trowel
OxA-39570	Budzak Livade	Urn burial 26	3048	20	-26.93	1396BC (42.0%) 1332BC 1326BC (48.0%) 1256BC 1248BC (5.4%) 1226BC	1380BC (31.9%) 1343BC 1308BC (36.4%) 1266BC	Human	Belegiš II	Cremation burial, single individual.	National Museum Kikinda	1963-7	Trowel
BRAMS-4336	Mali Akac	Inhumation burial	3080	27	-15.8	1417BC (95.4%) 1268BC	1406BC (24.7%) 1372BC 1354BC (43.5%) 1297BC	Human	Belegiš II	Inhumation burial in single grave.	National Museum Zrenjanin	1993	Trowel
BRAMS-4334	Turija	Inhumation burial	3107	27	-17.3	1436BC (95.4%) 1290BC	1420BC (38.1%) 1382BC 1342BC (30.1%) 1310BC	Human	Belegiš II	Inhumation burial in single grave.	Institute for the Protection of Cultural Monuments, Novi Sad		Trowel
BRAMS-4335	Turija	Pit	3116	27	-16.2	1446BC (95.4%) 1292BC	1426BC (45.2%) 1385BC 1340BC (23.1%) 1316BC	Human	Belegiš II	Disarticulated human remains from bottom layer of pit within settlement.	Institute for the Protection of Cultural Monuments, Novi Sad		Trowel
BRAMS-4323	Sakule	1x1 test trench into activity area, Layer 3 (from top)	2848	27	-20.7	1110BC (95.4%) 924BC	1050BC (56.3%) 974BC 954BC (12.0%) 934BC	Capreolus capreolus	Gornea-Kalakača	Test trench excavated into activity area in small enclosure at margin of outer enclosure ditch. Sample from undisturbed layer beneath the plough soil. No clear stratigraphic / function associations. Location of domestic structure / activity.	National Museum Pančevo	2019	Spade and trowel
BRAMS-4324	Sakule	Upper general habitation (low stratigraphic resolution)	3148	27	-19.4	1498BC (88.0%) 1386BC 1339BC (7.4%) 1318BC	1492BC (7.0%) 1482BC 1450BC (61.3%) 1400BC	Large mammal	Belegiš II and LBA general	Excavation into activity area, no specific stratigraphic / functional association	National Museum Pančevo	2019	Spade and trowel
BRAMS-4325	Sakule	Lower general habitation (low stratigraphic resolution)	3334	27	-21.3	1728BC (0.8%) 1724BC 1688BC (94.0%) 1531BC 1523BC (0.6%) 1520BC	1626BC (68.3%) 1540BC	Large mammal	LBA general	Excavation into activity area, no specific stratigraphic / functional association	National Museum Pančevo	2019	Spade and trowel
BRAMS-4326	Sakule	1x1 test trench into activity area, Layer 3 (from top)	3043	27	-19	1397BC (95.4%) 1220BC	1382BC (30.0%) 1341BC 1311BC (38.2%) 1260BC	Large mammal	Belegiš II	Test trench excavated into activity area located between primary cluster of activity and the small enclosure where Test Trench 2 was excavated. Sample from undisturbed layer beneath the plough soil. No clear stratigraphic / function associations. Location of domestic structure / activity.	National Museum Pančevo	2019	Spade and trowel
OxA-42407	Sakule	Upper middle ditch fill, outer enclosure	2770	19	-16.42	982BC (95.4%) 835BC	970BC (7.8%) 957BC 932BC (43.1%) 896BC 870BC (17.4%) 844BC	Mammal	Belegiš II and Gornea-Kalakača	Middle layer in outer enclosure ditch. Only one bone preserved in the ditch (poor preservation). Recovered high in fill but beneath plough soil zone.	National Museum Pančevo	2021	Spade
OxA-40186	Kačarevo 2	1x1 test trench into activity area, Layer 4 (from top)	3094	21	-19.74	1421BC (95.4%) 1291BC	1411BC (31.1%) 1380BC 1343BC (37.2%) 1308BC	Bovine / calf	Belegiš II and Szeremle/Dubovac-Žuto Brdo	Test trench excavated into activity area in main cluster wihtin the enclosure ditch. Sample from undisturbed layer beneath the plough soil. No clear stratigraphic / function associations. Location of domestic structure / activity.	National Museum Pančevo	2019	Spade and trowel
OxA-40222	Bavaništa	1x1 test trench into activity area, Layer 3 (from top)	3167	20	-15.74	1498BC (95.4%) 1411BC	1492BC (14.5%) 1481BC 1451BC (53.8%) 1419BC	Mammal	Szeremle/Dubovac-Žuto Brdo and LBA gen	Test trench excavated into activity area in main cluster wihtin the enclosure ditch. Sample from undisturbed layer beneath the plough soil. No clear stratigraphic / function associations. Location of domestic structure / activity.	National Museum Pančevo	2019	Spade and trowel
OxA-40238	Pančevo 2 / Stari Tamiš	Floor packing	3218	21	-14.05	1515BC (95.4%) 1434BC	1504BC (20.2%) 1492BC 1482BC (48.1%) 1450BC	Mammal	Szeremle/Dubovac-Žuto Brdo and LBA general	From developer led excavation project. Recovered from domestic stratum within an activity area. No further stratigraphic / association details available.	National Museum Pančevo	2019	Spade
DeA-35916	Iđoš 2 / Site 92*	Habitation (disturbed)	2942	15		1218BC (87.2%) 1106BC 1098BC (4.6%) 1077BC 1071BC (3.6%) 1054BC	1200BC (56.6%) 1139BC 1134BC (11.7%) 1121BC	Mammal	Belegiš II	From small pit within settlement. Date published courtesy of *Neda Mirković-Marić in advance of full publication of this site.	Institute for the Protection of Cultural Monuments, Subotica	2021	Spade and trowel
DeA-35917	Iđoš 2 / Site 92*	Habitation (disturbed)	3017	16		1380BC (14.2%) 1344BC 1306BC (81.3%) 1208BC	1285BC (68.3%) 1221BC	Mammal	Belegiš II	From small pit within settlement. Date published courtesy of *Neda Mirković-Marić in advance of full publication of this site.	Institute for the Protection of Cultural Monuments, Subotica	2021	Spade and trowel
OxA-42439	Zitiste	Lower ditch fill	3028	26	-18	1394BC (27.1%) 1334BC 1324BC (68.3%) 1201BC	1374BC (15.8%) 1351BC 1301BC (36.4%) 1254BC 1249BC (16.1%) 1225BC	Bos Taurus	Belegiš II	Small enclosure ditch surrounding core of settlement.	National Museum Zrenjanin	2021	Spade and trowel

## Sheet: Sheet2
Site	Context #	Object	Lab code	Date BP	± 1σ	From (cal BC)	To (cal BC)
Gradište Iđoš	Trench 4	Seed	KIA 51809	2685	19	899	803
Gradište Iđoš	C6006		KIA 51804	3132	21	1492	1308
Gradište Iđoš	C6006		KIA 51807	3069	20	1407	1270
Gradište Iđoš	C6010	Charcoal	KIA 51813	3098	20	1425	1293
Gradište Iđoš	C6011	Seed	KIA 51810	3172	19	1498	1415
Gradište Iđoš	C7004	Charcoal	KIA 51811	2985	27	1372	1120
Gradište Iđoš	C7005	Seed	KIA 51814	3024	+28/-27	1392	1133
Gradište Iđoš	C9002	Carbonised seed	OxA-38590	3021	19	1384	1209
Gradište Iđoš	C9006	Carbonised seed	OxA-39297	3007	21	1380	1130
Gradište Iđoš	C9022	Bone	OxA-38715	2727	22	916	816
Gradište Iđoš	C90025	Bone	OxA-38713	2809	22	1042	902
Gradište Iđoš	C10009	Bone	OxA-38714	3115	22	1441	1300
Gradište Iđoš	C10011	Charcoal	KIA 51812	3052	20	1399	1231
Gradište Iđoš	C13005	Bone	OxA-38717	3127	22	1488	1305
Gradište Iđoš	C13006	Bone	OxA-38716	3043	22	1393	1223
Gradište Iđoš	C16013	Bone	OxA-40223	2738	20	922	826
Gradište Iđoš	C16003	Bone	OxA-40224	2688	20	900	804
Gradište Iđoš	C16007	Bone	OxA-41398	3042	19	1391	1223
Gradište Iđoš	C17007	Wood	OxA-39211	3076	21	1412	1276
Gradište Iđoš	C2005	Bone	OxA-42402	3081	20	1415	1281
Gradište Iđoš	C2027	Bone	OxA-42403	3083	20	1416	1282
Gradište Iđoš	C2103	Bone	OxA-42404	3045	20	1393	1225
Gradište Iđoš	C2109	Bone	OxA-42405	3050	20	1398	1228
Budzak Livade	Grave 7	Bone	OxA-40252	3148	23	1497	1321
Budzak Livade	Grave 8		KIA 51808	3199	20	1504	1429
Budzak Livade	Grave 24		KIA 51803	3136	19	1492	1315
Budzak Livade	Urn 12	Cremated bone	OxA-39210	3258	21	1609	1452
Budzak Livade	Urn 2 Ind. B	Cremated bone	OxA-39535	3355	20	1736	1542
Budzak Livade	Urn 33	Cremated bone	OxA-39567	3024	20	1386	1211
Budzak Livade	Urn 9	Cremated bone	OxA-X-3036-33	3087	44	1442	1225
Budzak Livade	Urn 37	Cremated bone	OxA-39568	3147	20	1496	1321
Budzak Livade	Urn 32	Cremated bone	OxA-39536	3041	32	1406	1215
Budzak Livade	Urn 29	Cremated bone	OxA-39537	3083	20	1416	1282
Budzak Livade	Urn 23	Cremated bone	OxA-X-3048-36	3099	79	1511	1126
Budzak Livade	Urn 22	Cremated bone	OxA-39569	3068	20	1407	1268
Budzak Livade	Urn 26	Cremated bone	OxA-39570	3048	20	1396	1226
Mali Akac	Grave 1	Bone	BRAMS-4336	3080	27	1417	1268
Turija	Turija Glucajni Nalaz	Bone	BRAMS-4334	3107	27	1436	1290
Turija	Turija Gradiste	Bone	BRAMS-4335	3116	27	1446	1292
Sakule	Test Trench 2 Level 3	Bone	BRAMS-4323	2848	27	1110	925
Sakule	Trench 1 C1019	Bone	BRAMS-4324	3148	27	1498	1318
Sakule	Trench 1 C1002	Bone	BRAMS-4325	3334	27	1729	1520
Sakule	Test Trench 3 Level 3	Bone	BRAMS-4326	3043	27	1397	1220
Sakule	C2004	Bone	OxA-42407	2770	19	983	835
Kačarevo 2	Test Trench 2 Level 4	Bone	OxA-40186	3094	21	1421	1291
Bavaništa	Trench 1	Bone	OxA-40222	3167	20	1498	1411
Stari Tamiš	Habitation layer	Bone	OxA-40238	3218	21	1515	1434
Idjos Site 92	Habitation layer	Bone	DeA-35916	2942	15	1219	1055
Idjos Site 92	Habitation layer	Bone	DeA-35917	3017	16	1381	1208
Zitiste	Ditch	Bone	OxA-42439	3028	26	1395	1201
Dates have been calibrated against IntCal20 (Reimer et al 2020), using OxCal v4.4.4 (Bronk Ramsey 2009, 2021)
The ranges are given as 95.4% probability ranges in cal BC.
Bronk Ramsey, C. (2009). Bayesian analysis of radiocarbon dates. Radiocarbon, 51(1), 337–360.
Bronk Ramsey, C. (2017). Methods for Summarizing Radiocarbon Datasets. Radiocarbon, 59(2), 1809–1833.
Reimer, P., Austin, W., Bard, E., Bayliss, A., Blackwell, P., Bronk Ramsey, C., Butzin, M., Cheng, H., Edwards, R., Friedrich, M., Grootes, P., Guilderson, T., Hajdas, I., Heaton, T., Hogg, A., Hughen, K., Kromer, B., Manning, S., Muscheler, R., Palmer, J., Pearson, C., van der Plicht, J., Reimer, R., Richards, D., Scott, E., Southon, J., Turney, C., Wacker, L., Adolphi, F., Büntgen, U., Capano, …
Bronk Ramsey, C. (2021) https://c14.arch.ox.ac.uk/oxcal/OxCal.html
